# Supplementary material for: Graphene-driven correlated electronic states in one dimensional defects within WS2
Source: Nat Commun. 2025 Jul 1;16:5809. doi: 10.1038/s41467-025-60993-x (PMC12215652; doi:10.1038/s41467-025-60993-x)
Supplement: Supplementary file 3 — Source Data [file 41467_2025_60993_MOESM3_ESM.csv]

	x (nm)	from	0	to	18.96
sample bias (V)
0.15		0.997200716	0.997200716	0.992951854	0.98703533	0.975079092	0.953199812	0.916462831	0.851219991	0.756310222	0.658850617	0.563058673	0.469637361	0.393477255	0.333873659	0.304175564	0.308318124	0.315384825	0.315997045	0.318251004	0.313142654	0.30715647	0.298437405	0.285424445	0.27348216	0.26814346	0.265500148	0.263508055	0.263108204	0.264041813	0.266462889	0.269677529	0.274684324	0.276326825	0.277719747	0.276699453	0.273531339	0.270580799	0.266206821	0.265399299	0.259139729	0.251334167	0.242219399	0.234247475	0.224306045	0.214906982	0.201645794	0.201883103	0.20678297
0.14924812		0.997200716	0.997200716	0.992951854	0.98703533	0.975079092	0.953199812	0.916462831	0.851219991	0.756310222	0.658850617	0.563058673	0.469637361	0.393477255	0.333873659	0.304175564	0.308318124	0.315384825	0.315997045	0.318251004	0.313142654	0.30715647	0.298437405	0.285424445	0.27348216	0.26814346	0.265500148	0.263508055	0.263108204	0.264041813	0.266462889	0.269677529	0.274684324	0.276326825	0.277719747	0.276699453	0.273531339	0.270580799	0.266206821	0.265399299	0.259139729	0.251334167	0.242219399	0.234247475	0.224306045	0.214906982	0.201645794	0.201883103	0.20678297
0.148496241		0.997200716	0.997200716	0.992951854	0.98703533	0.975079092	0.953199812	0.916462831	0.851219991	0.756310222	0.658850617	0.563058673	0.469637361	0.393477255	0.333873659	0.304175564	0.308318124	0.315384825	0.315997045	0.318251004	0.313142654	0.30715647	0.298437405	0.285424445	0.27348216	0.26814346	0.265500148	0.263508055	0.263108204	0.264041813	0.266462889	0.269677529	0.274684324	0.276326825	0.277719747	0.276699453	0.273531339	0.270580799	0.266206821	0.265399299	0.259139729	0.251334167	0.242219399	0.234247475	0.224306045	0.214906982	0.201645794	0.201883103	0.20678297
0.147744361		0.983262825	0.984993969	0.982623562	0.979446369	0.970983472	0.951686083	0.917026275	0.855892014	0.761369652	0.662104669	0.565151305	0.469770846	0.393162205	0.333134431	0.302817092	0.308767006	0.3184381	0.320749493	0.32591206	0.323728192	0.316988203	0.306855714	0.291193035	0.277927948	0.273072197	0.268813114	0.26578651	0.265284163	0.267255168	0.271495458	0.274256798	0.275823299	0.276843666	0.276190345	0.274845605	0.272330875	0.269180615	0.265603212	0.266952261	0.261851018	0.253641128	0.244464551	0.235166404	0.223017117	0.212731217	0.199538734	0.198870402	0.203709616
0.146992481		0.983262825	0.984993969	0.982623562	0.979446369	0.970983472	0.951686083	0.917026275	0.855892014	0.761369652	0.662104669	0.565151305	0.469770846	0.393162205	0.333134431	0.302817092	0.308767006	0.3184381	0.320749493	0.32591206	0.323728192	0.316988203	0.306855714	0.291193035	0.277927948	0.273072197	0.268813114	0.26578651	0.265284163	0.267255168	0.271495458	0.274256798	0.275823299	0.276843666	0.276190345	0.274845605	0.272330875	0.269180615	0.265603212	0.266952261	0.261851018	0.253641128	0.244464551	0.235166404	0.223017117	0.212731217	0.199538734	0.198870402	0.203709616
0.146240602		0.988025963	0.989126799	0.985075309	0.981090785	0.972269574	0.957450756	0.922949261	0.858377477	0.762459244	0.664648627	0.570106281	0.474106685	0.394669374	0.33447272	0.305471931	0.306716753	0.31677393	0.321810087	0.327357946	0.322569047	0.315634579	0.304141261	0.29425232	0.280554769	0.271189593	0.266119915	0.264791195	0.264897294	0.267384363	0.269483496	0.273443263	0.278003861	0.278892186	0.279165376	0.277493458	0.273962726	0.270258593	0.263961531	0.264399589	0.258719277	0.249278185	0.237422339	0.22763979	0.216859947	0.207986465	0.193565604	0.193354609	0.197550778
0.145488722		0.988025963	0.989126799	0.985075309	0.981090785	0.972269574	0.957450756	0.922949261	0.858377477	0.762459244	0.664648627	0.570106281	0.474106685	0.394669374	0.33447272	0.305471931	0.306716753	0.31677393	0.321810087	0.327357946	0.322569047	0.315634579	0.304141261	0.29425232	0.280554769	0.271189593	0.266119915	0.264791195	0.264897294	0.267384363	0.269483496	0.273443263	0.278003861	0.278892186	0.279165376	0.277493458	0.273962726	0.270258593	0.263961531	0.264399589	0.258719277	0.249278185	0.237422339	0.22763979	0.216859947	0.207986465	0.193565604	0.193354609	0.197550778
0.144736842		0.988025963	0.989126799	0.985075309	0.981090785	0.972269574	0.957450756	0.922949261	0.858377477	0.762459244	0.664648627	0.570106281	0.474106685	0.394669374	0.33447272	0.305471931	0.306716753	0.31677393	0.321810087	0.327357946	0.322569047	0.315634579	0.304141261	0.29425232	0.280554769	0.271189593	0.266119915	0.264791195	0.264897294	0.267384363	0.269483496	0.273443263	0.278003861	0.278892186	0.279165376	0.277493458	0.273962726	0.270258593	0.263961531	0.264399589	0.258719277	0.249278185	0.237422339	0.22763979	0.216859947	0.207986465	0.193565604	0.193354609	0.197550778
0.143984962		0.974547114	0.975557583	0.974000488	0.974713292	0.967753263	0.953568995	0.922528039	0.860959217	0.767296709	0.670585117	0.573121377	0.476431072	0.397689113	0.338310213	0.308652515	0.310078034	0.321950985	0.326319034	0.33133359	0.327892618	0.319245582	0.30622612	0.293059827	0.275688485	0.268480177	0.264568562	0.262889093	0.2646713	0.269803743	0.27456727	0.279056872	0.280182752	0.279699509	0.273861092	0.270417394	0.26619533	0.262880798	0.258956486	0.260445688	0.254516739	0.250601345	0.239673834	0.228400502	0.216152373	0.206594706	0.192340376	0.192298145	0.197626342
0.143233083		0.974547114	0.975557583	0.974000488	0.974713292	0.967753263	0.953568995	0.922528039	0.860959217	0.767296709	0.670585117	0.573121377	0.476431072	0.397689113	0.338310213	0.308652515	0.310078034	0.321950985	0.326319034	0.33133359	0.327892618	0.319245582	0.30622612	0.293059827	0.275688485	0.268480177	0.264568562	0.262889093	0.2646713	0.269803743	0.27456727	0.279056872	0.280182752	0.279699509	0.273861092	0.270417394	0.26619533	0.262880798	0.258956486	0.260445688	0.254516739	0.250601345	0.239673834	0.228400502	0.216152373	0.206594706	0.192340376	0.192298145	0.197626342
0.142481203		0.964629512	0.969506478	0.967678905	0.96914882	0.96595326	0.95511551	0.92474793	0.868401124	0.774527671	0.675196217	0.576465068	0.481113306	0.398680583	0.336836887	0.307424238	0.310661272	0.325772658	0.3366107	0.342413538	0.339251483	0.330392229	0.313860339	0.29702121	0.277367458	0.264668449	0.259332576	0.260595256	0.263426018	0.268745617	0.274652159	0.279741915	0.28323366	0.282722047	0.280882033	0.278214145	0.275051628	0.272588791	0.269278197	0.269469587	0.262072513	0.251456898	0.238258246	0.225941326	0.213124796	0.202190289	0.188691311	0.18973588	0.195655476
0.141729323		0.964629512	0.969506478	0.967678905	0.96914882	0.96595326	0.95511551	0.92474793	0.868401124	0.774527671	0.675196217	0.576465068	0.481113306	0.398680583	0.336836887	0.307424238	0.310661272	0.325772658	0.3366107	0.342413538	0.339251483	0.330392229	0.313860339	0.29702121	0.277367458	0.264668449	0.259332576	0.260595256	0.263426018	0.268745617	0.274652159	0.279741915	0.28323366	0.282722047	0.280882033	0.278214145	0.275051628	0.272588791	0.269278197	0.269469587	0.262072513	0.251456898	0.238258246	0.225941326	0.213124796	0.202190289	0.188691311	0.18973588	0.195655476
0.140977444		0.972755979	0.972744529	0.969663423	0.969669149	0.966475373	0.955108416	0.92460914	0.868594537	0.779185969	0.678983827	0.579791305	0.479384024	0.396309385	0.335534492	0.303788835	0.305448593	0.32165502	0.332521914	0.344019802	0.341881996	0.329138634	0.313911788	0.297743112	0.278027516	0.266147589	0.260190382	0.260840678	0.266276578	0.273003904	0.280711904	0.284252671	0.286307812	0.284419708	0.280631504	0.275399374	0.271027848	0.266787695	0.264408483	0.261018759	0.256378366	0.249027114	0.238174416	0.22513718	0.213634158	0.203296701	0.195416397	0.194908087	0.197213951
0.140225564		0.972755979	0.972744529	0.969663423	0.969669149	0.966475373	0.955108416	0.92460914	0.868594537	0.779185969	0.678983827	0.579791305	0.479384024	0.396309385	0.335534492	0.303788835	0.305448593	0.32165502	0.332521914	0.344019802	0.341881996	0.329138634	0.313911788	0.297743112	0.278027516	0.266147589	0.260190382	0.260840678	0.266276578	0.273003904	0.280711904	0.284252671	0.286307812	0.284419708	0.280631504	0.275399374	0.271027848	0.266787695	0.264408483	0.261018759	0.256378366	0.249027114	0.238174416	0.22513718	0.213634158	0.203296701	0.195416397	0.194908087	0.197213951
0.139473684		0.972755979	0.972744529	0.969663423	0.969669149	0.966475373	0.955108416	0.92460914	0.868594537	0.779185969	0.678983827	0.579791305	0.479384024	0.396309385	0.335534492	0.303788835	0.305448593	0.32165502	0.332521914	0.344019802	0.341881996	0.329138634	0.313911788	0.297743112	0.278027516	0.266147589	0.260190382	0.260840678	0.266276578	0.273003904	0.280711904	0.284252671	0.286307812	0.284419708	0.280631504	0.275399374	0.271027848	0.266787695	0.264408483	0.261018759	0.256378366	0.249027114	0.238174416	0.22513718	0.213634158	0.203296701	0.195416397	0.194908087	0.197213951
0.138721805		0.950923342	0.954994436	0.955378541	0.954994436	0.951567515	0.940462532	0.918850947	0.867996317	0.778105686	0.680113875	0.582122063	0.487557173	0.402011814	0.332740602	0.298894243	0.30001279	0.313687718	0.327362645	0.336584263	0.33718354	0.330260252	0.313509292	0.294988171	0.277691147	0.262867391	0.254711021	0.257300694	0.263495222	0.269444683	0.277620917	0.284538226	0.286861484	0.28593777	0.278082889	0.272744723	0.26947801	0.266022094	0.261415759	0.258930206	0.253965096	0.249690198	0.237672586	0.225538557	0.213397996	0.203764232	0.195804289	0.196334079	0.199270063
0.137969925		0.950923342	0.954994436	0.955378541	0.954994436	0.951567515	0.940462532	0.918850947	0.867996317	0.778105686	0.680113875	0.582122063	0.487557173	0.402011814	0.332740602	0.298894243	0.30001279	0.313687718	0.327362645	0.336584263	0.33718354	0.330260252	0.313509292	0.294988171	0.277691147	0.262867391	0.254711021	0.257300694	0.263495222	0.269444683	0.277620917	0.284538226	0.286861484	0.28593777	0.278082889	0.272744723	0.26947801	0.266022094	0.261415759	0.258930206	0.253965096	0.249690198	0.237672586	0.225538557	0.213397996	0.203764232	0.195804289	0.196334079	0.199270063
0.137218045		0.929254648	0.935235308	0.933113116	0.935235308	0.93506341	0.929509752	0.907713071	0.861557298	0.774798083	0.678567845	0.582337606	0.488975692	0.401048362	0.334241466	0.298055228	0.296704254	0.308682771	0.322465987	0.332639805	0.335458746	0.324286895	0.307025131	0.294116719	0.276973293	0.262753285	0.254336296	0.255586262	0.262820861	0.2723437	0.276152861	0.282274053	0.284236872	0.282502592	0.274279782	0.268962073	0.264966467	0.262114226	0.259674483	0.261629337	0.25610729	0.252297384	0.240613655	0.228560774	0.216844216	0.208346599	0.195969949	0.197636421	0.200706596
0.136466165		0.929254648	0.935235308	0.933113116	0.935235308	0.93506341	0.929509752	0.907713071	0.861557298	0.774798083	0.678567845	0.582337606	0.488975692	0.401048362	0.334241466	0.298055228	0.296704254	0.308682771	0.322465987	0.332639805	0.335458746	0.324286895	0.307025131	0.294116719	0.276973293	0.262753285	0.254336296	0.255586262	0.262820861	0.2723437	0.276152861	0.282274053	0.284236872	0.282502592	0.274279782	0.268962073	0.264966467	0.262114226	0.259674483	0.261629337	0.25610729	0.252297384	0.240613655	0.228560774	0.216844216	0.208346599	0.195969949	0.197636421	0.200706596
0.135714286		0.913940668	0.915850382	0.91941165	0.92014648	0.918743593	0.912865153	0.89924686	0.856307049	0.773232434	0.675665361	0.580563301	0.485948566	0.397081361	0.327687711	0.288693767	0.289223066	0.304785777	0.323463892	0.337054057	0.343883799	0.332451693	0.318336764	0.302923684	0.283543138	0.265602531	0.25474839	0.254918362	0.258635083	0.263549306	0.267220604	0.273241059	0.274930148	0.273474506	0.269167816	0.268203947	0.267092463	0.26588791	0.265606652	0.265101418	0.263849319	0.255828434	0.245218944	0.230630325	0.219083622	0.20914621	0.200718796	0.198222563	0.200413238
0.134962406		0.913940668	0.915850382	0.91941165	0.92014648	0.918743593	0.912865153	0.89924686	0.856307049	0.773232434	0.675665361	0.580563301	0.485948566	0.397081361	0.327687711	0.288693767	0.289223066	0.304785777	0.323463892	0.337054057	0.343883799	0.332451693	0.318336764	0.302923684	0.283543138	0.265602531	0.25474839	0.254918362	0.258635083	0.263549306	0.267220604	0.273241059	0.274930148	0.273474506	0.269167816	0.268203947	0.267092463	0.26588791	0.265606652	0.265101418	0.263849319	0.255828434	0.245218944	0.230630325	0.219083622	0.20914621	0.200718796	0.198222563	0.200413238
0.134210526		0.913940668	0.915850382	0.91941165	0.92014648	0.918743593	0.912865153	0.89924686	0.856307049	0.773232434	0.675665361	0.580563301	0.485948566	0.397081361	0.327687711	0.288693767	0.289223066	0.304785777	0.323463892	0.337054057	0.343883799	0.332451693	0.318336764	0.302923684	0.283543138	0.265602531	0.25474839	0.254918362	0.258635083	0.263549306	0.267220604	0.273241059	0.274930148	0.273474506	0.269167816	0.268203947	0.267092463	0.26588791	0.265606652	0.265101418	0.263849319	0.255828434	0.245218944	0.230630325	0.219083622	0.20914621	0.200718796	0.198222563	0.200413238
0.133458647		0.906920143	0.911870789	0.912701599	0.912702877	0.912704155	0.908814168	0.892800728	0.851031729	0.769647643	0.674369237	0.579920363	0.486620182	0.395188209	0.32536456	0.287579265	0.285970646	0.300078795	0.31985416	0.331489136	0.339218666	0.328455864	0.315085159	0.300202219	0.281284656	0.262112006	0.253876344	0.25384859	0.262837843	0.268045509	0.271456348	0.277253913	0.278083313	0.275327288	0.269648213	0.263959591	0.260835236	0.259175092	0.258143497	0.260536803	0.255217149	0.246723326	0.236933943	0.226112708	0.216773807	0.209890852	0.200051199	0.198021307	0.202313617
0.132706767		0.906920143	0.911870789	0.912701599	0.912702877	0.912704155	0.908814168	0.892800728	0.851031729	0.769647643	0.674369237	0.579920363	0.486620182	0.395188209	0.32536456	0.287579265	0.285970646	0.300078795	0.31985416	0.331489136	0.339218666	0.328455864	0.315085159	0.300202219	0.281284656	0.262112006	0.253876344	0.25384859	0.262837843	0.268045509	0.271456348	0.277253913	0.278083313	0.275327288	0.269648213	0.263959591	0.260835236	0.259175092	0.258143497	0.260536803	0.255217149	0.246723326	0.236933943	0.226112708	0.216773807	0.209890852	0.200051199	0.198021307	0.202313617
0.131954887		0.888860619	0.893503031	0.891542683	0.895389797	0.894581998	0.891448145	0.880099488	0.841848192	0.7616678	0.669128981	0.57187426	0.480204229	0.389930475	0.316893311	0.276312805	0.276421904	0.29440063	0.312379356	0.329298541	0.338506505	0.333368442	0.319806492	0.302841622	0.281787734	0.265094119	0.253428724	0.252228209	0.252357589	0.259403501	0.263262493	0.271293188	0.273461375	0.271802018	0.262849138	0.261268341	0.256335695	0.254823625	0.251908274	0.253519358	0.247842514	0.24522654	0.23652238	0.227559954	0.219158776	0.21299843	0.204329114	0.202441128	0.204208597
0.131203008		0.888860619	0.893503031	0.891542683	0.895389797	0.894581998	0.891448145	0.880099488	0.841848192	0.7616678	0.669128981	0.57187426	0.480204229	0.389930475	0.316893311	0.276312805	0.276421904	0.29440063	0.312379356	0.329298541	0.338506505	0.333368442	0.319806492	0.302841622	0.281787734	0.265094119	0.253428724	0.252228209	0.252357589	0.259403501	0.263262493	0.271293188	0.273461375	0.271802018	0.262849138	0.261268341	0.256335695	0.254823625	0.251908274	0.253519358	0.247842514	0.24522654	0.23652238	0.227559954	0.219158776	0.21299843	0.204329114	0.202441128	0.204208597
0.130451128		0.867178358	0.871300336	0.877185116	0.879246105	0.88176968	0.881216242	0.871369522	0.81441121	0.738681284	0.643477333	0.551172	0.458866667	0.369175761	0.295994296	0.274437894	0.273115728	0.290429958	0.307744188	0.325204372	0.335082002	0.33379063	0.321953861	0.304532493	0.287111125	0.269461018	0.255975752	0.250669794	0.250515979	0.258149405	0.263424971	0.268055282	0.271424984	0.269844525	0.267986995	0.263615935	0.257289191	0.259083978	0.255397947	0.256533915	0.250871446	0.243848552	0.238005384	0.231425197	0.21911249	0.214079383	0.206465011	0.205624405	0.207907353
0.129699248		0.867178358	0.871300336	0.877185116	0.879246105	0.88176968	0.881216242	0.871369522	0.81441121	0.738681284	0.643477333	0.551172	0.458866667	0.369175761	0.295994296	0.274437894	0.273115728	0.290429958	0.307744188	0.325204372	0.335082002	0.33379063	0.321953861	0.304532493	0.287111125	0.269461018	0.255975752	0.250669794	0.250515979	0.258149405	0.263424971	0.268055282	0.271424984	0.269844525	0.267986995	0.263615935	0.257289191	0.259083978	0.255397947	0.256533915	0.250871446	0.243848552	0.238005384	0.231425197	0.21911249	0.214079383	0.206465011	0.205624405	0.207907353
0.128947368		0.867178358	0.871300336	0.877185116	0.879246105	0.88176968	0.881216242	0.871369522	0.81441121	0.738681284	0.643477333	0.551172	0.458866667	0.369175761	0.295994296	0.274437894	0.273115728	0.290429958	0.307744188	0.325204372	0.335082002	0.33379063	0.321953861	0.304532493	0.287111125	0.269461018	0.255975752	0.250669794	0.250515979	0.258149405	0.263424971	0.268055282	0.271424984	0.269844525	0.267986995	0.263615935	0.257289191	0.259083978	0.255397947	0.256533915	0.250871446	0.243848552	0.238005384	0.231425197	0.21911249	0.214079383	0.206465011	0.205624405	0.207907353
0.128195489		0.847963981	0.855212466	0.857381951	0.862256268	0.86498186	0.869200105	0.862226622	0.828754253	0.750892976	0.658822096	0.566751216	0.475030185	0.383615377	0.308753684	0.266288303	0.267274151	0.286848903	0.306423655	0.325998407	0.336563893	0.33143252	0.320071971	0.302400617	0.284729263	0.266026462	0.251033573	0.247143229	0.254887825	0.262503313	0.269368337	0.27447684	0.279231515	0.279673531	0.272676252	0.267322064	0.257718143	0.251650165	0.244784252	0.245415211	0.239333029	0.237770415	0.230736559	0.227863133	0.223203106	0.221235058	0.213331122	0.214769239	0.214123615
0.127443609		0.847963981	0.855212466	0.857381951	0.862256268	0.86498186	0.869200105	0.862226622	0.828754253	0.750892976	0.658822096	0.566751216	0.475030185	0.383615377	0.308753684	0.266288303	0.267274151	0.286848903	0.306423655	0.325998407	0.336563893	0.33143252	0.320071971	0.302400617	0.284729263	0.266026462	0.251033573	0.247143229	0.254887825	0.262503313	0.269368337	0.27447684	0.279231515	0.279673531	0.272676252	0.267322064	0.257718143	0.251650165	0.244784252	0.245415211	0.239333029	0.237770415	0.230736559	0.227863133	0.223203106	0.221235058	0.213331122	0.214769239	0.214123615
0.126691729		0.833816321	0.839330197	0.84293798	0.848445515	0.851840398	0.853793142	0.844779622	0.794856759	0.724076009	0.629858369	0.539242169	0.451376567	0.364315159	0.290064919	0.272089239	0.270739092	0.289230734	0.307722377	0.327495543	0.339368861	0.334934183	0.319203308	0.302190911	0.285178514	0.266733942	0.25148065	0.249020278	0.254374905	0.262629321	0.270749143	0.276389044	0.281293627	0.280994608	0.270565864	0.266886071	0.25824519	0.25130294	0.244414875	0.244145068	0.239093556	0.238548936	0.233105191	0.229689855	0.22636772	0.225829776	0.219291074	0.219754862	0.219171946
0.12593985		0.833816321	0.839330197	0.84293798	0.848445515	0.851840398	0.853793142	0.844779622	0.794856759	0.724076009	0.629858369	0.539242169	0.451376567	0.364315159	0.290064919	0.272089239	0.270739092	0.289230734	0.307722377	0.327495543	0.339368861	0.334934183	0.319203308	0.302190911	0.285178514	0.266733942	0.25148065	0.249020278	0.254374905	0.262629321	0.270749143	0.276389044	0.281293627	0.280994608	0.270565864	0.266886071	0.25824519	0.25130294	0.244414875	0.244145068	0.239093556	0.238548936	0.233105191	0.229689855	0.22636772	0.225829776	0.219291074	0.219754862	0.219171946
0.12518797		0.830825423	0.83763227	0.840933614	0.846859761	0.850608103	0.856534251	0.85370905	0.802975208	0.730497308	0.640354835	0.550134879	0.459914923	0.369694967	0.291352655	0.272670725	0.272011781	0.292118629	0.312302959	0.33248729	0.346075318	0.348724712	0.333057805	0.314305121	0.295552437	0.275018442	0.258365216	0.251532529	0.254797354	0.26411746	0.274244599	0.281657891	0.289258232	0.290713356	0.289542558	0.282445632	0.271803453	0.266427527	0.261733146	0.259229354	0.253418749	0.246950445	0.242672474	0.24229642	0.236030212	0.231989994	0.226466113	0.227076234	0.225375323
0.12443609		0.830825423	0.83763227	0.840933614	0.846859761	0.850608103	0.856534251	0.85370905	0.802975208	0.730497308	0.640354835	0.550134879	0.459914923	0.369694967	0.291352655	0.272670725	0.272011781	0.292118629	0.312302959	0.33248729	0.346075318	0.348724712	0.333057805	0.314305121	0.295552437	0.275018442	0.258365216	0.251532529	0.254797354	0.26411746	0.274244599	0.281657891	0.289258232	0.290713356	0.289542558	0.282445632	0.271803453	0.266427527	0.261733146	0.259229354	0.253418749	0.246950445	0.242672474	0.24229642	0.236030212	0.231989994	0.226466113	0.227076234	0.225375323
0.123684211		0.830825423	0.83763227	0.840933614	0.846859761	0.850608103	0.856534251	0.85370905	0.802975208	0.730497308	0.640354835	0.550134879	0.459914923	0.369694967	0.291352655	0.272670725	0.272011781	0.292118629	0.312302959	0.33248729	0.346075318	0.348724712	0.333057805	0.314305121	0.295552437	0.275018442	0.258365216	0.251532529	0.254797354	0.26411746	0.274244599	0.281657891	0.289258232	0.290713356	0.289542558	0.282445632	0.271803453	0.266427527	0.261733146	0.259229354	0.253418749	0.246950445	0.242672474	0.24229642	0.236030212	0.231989994	0.226466113	0.227076234	0.225375323
0.122932331		0.855434428	0.860494163	0.862911385	0.86443126	0.867165805	0.868226024	0.863145291	0.81145316	0.738380382	0.645703068	0.554233135	0.462918834	0.371908558	0.292341611	0.270787503	0.269269814	0.28968791	0.310107236	0.330526562	0.345968978	0.350000889	0.335273999	0.316831601	0.298389204	0.278075045	0.263313197	0.257278856	0.257967846	0.269301357	0.279136108	0.288420192	0.298290272	0.300795421	0.291976446	0.286932497	0.273126911	0.266691879	0.256170603	0.251330922	0.244058667	0.243582536	0.239911466	0.240672331	0.237300694	0.237529582	0.231844143	0.23106627	0.228882351
0.122180451		0.855434428	0.860494163	0.862911385	0.86443126	0.867165805	0.868226024	0.863145291	0.81145316	0.738380382	0.645703068	0.554233135	0.462918834	0.371908558	0.292341611	0.270787503	0.269269814	0.28968791	0.310107236	0.330526562	0.345968978	0.350000889	0.335273999	0.316831601	0.298389204	0.278075045	0.263313197	0.257278856	0.257967846	0.269301357	0.279136108	0.288420192	0.298290272	0.300795421	0.291976446	0.286932497	0.273126911	0.266691879	0.256170603	0.251330922	0.244058667	0.243582536	0.239911466	0.240672331	0.237300694	0.237529582	0.231844143	0.23106627	0.228882351
0.121428571		0.842426267	0.848447702	0.855475332	0.860932815	0.86753153	0.872989012	0.870405868	0.821814102	0.75136904	0.655570916	0.562135914	0.468700912	0.37526591	0.294141222	0.270876456	0.26976634	0.292290833	0.315701782	0.339112731	0.357168067	0.363257462	0.350024637	0.329618495	0.30824518	0.284588862	0.265498549	0.258315358	0.26009815	0.271891978	0.284475936	0.296260274	0.307755845	0.312657033	0.302980016	0.29470034	0.279577007	0.271078203	0.262216703	0.255998122	0.248297381	0.249457961	0.24660383	0.248890076	0.245259073	0.242043037	0.236767835	0.235204	0.230780159
0.120676692		0.842426267	0.848447702	0.855475332	0.860932815	0.86753153	0.872989012	0.870405868	0.821814102	0.75136904	0.655570916	0.562135914	0.468700912	0.37526591	0.294141222	0.270876456	0.26976634	0.292290833	0.315701782	0.339112731	0.357168067	0.363257462	0.350024637	0.329618495	0.30824518	0.284588862	0.265498549	0.258315358	0.26009815	0.271891978	0.284475936	0.296260274	0.307755845	0.312657033	0.302980016	0.29470034	0.279577007	0.271078203	0.262216703	0.255998122	0.248297381	0.249457961	0.24660383	0.248890076	0.245259073	0.242043037	0.236767835	0.235204	0.230780159
0.119924812		0.84187912	0.849758297	0.854677449	0.860514231	0.867478822	0.873315604	0.873140774	0.826892049	0.755470187	0.661495386	0.566822265	0.472149145	0.377476024	0.292442865	0.267648013	0.266449465	0.290671736	0.316278018	0.3418843	0.362699415	0.36907844	0.357234373	0.33603851	0.31333147	0.287861789	0.267767296	0.259133846	0.261774948	0.272396068	0.286811227	0.300524348	0.316039657	0.321155305	0.312225421	0.304703527	0.288709263	0.278489214	0.26507705	0.256655466	0.248779754	0.24867659	0.24639838	0.249360431	0.24588694	0.24542229	0.238993787	0.237513573	0.232729779
0.119172932		0.84187912	0.849758297	0.854677449	0.860514231	0.867478822	0.873315604	0.873140774	0.826892049	0.755470187	0.661495386	0.566822265	0.472149145	0.377476024	0.292442865	0.267648013	0.266449465	0.290671736	0.316278018	0.3418843	0.362699415	0.36907844	0.357234373	0.33603851	0.31333147	0.287861789	0.267767296	0.259133846	0.261774948	0.272396068	0.286811227	0.300524348	0.316039657	0.321155305	0.312225421	0.304703527	0.288709263	0.278489214	0.26507705	0.256655466	0.248779754	0.24867659	0.24639838	0.249360431	0.24588694	0.24542229	0.238993787	0.237513573	0.232729779
0.118421053		0.84187912	0.849758297	0.854677449	0.860514231	0.867478822	0.873315604	0.873140774	0.826892049	0.755470187	0.661495386	0.566822265	0.472149145	0.377476024	0.292442865	0.267648013	0.266449465	0.290671736	0.316278018	0.3418843	0.362699415	0.36907844	0.357234373	0.33603851	0.31333147	0.287861789	0.267767296	0.259133846	0.261774948	0.272396068	0.286811227	0.300524348	0.316039657	0.321155305	0.312225421	0.304703527	0.288709263	0.278489214	0.26507705	0.256655466	0.248779754	0.24867659	0.24639838	0.249360431	0.24588694	0.24542229	0.238993787	0.237513573	0.232729779
0.117669173		0.85172582	0.856515653	0.863209253	0.867649132	0.874168942	0.878608821	0.880307367	0.833986922	0.765439069	0.669806377	0.574166314	0.478526252	0.38288619	0.295888811	0.270423903	0.268301561	0.29474727	0.323454071	0.352160871	0.380867672	0.386790173	0.373851236	0.35184865	0.326878028	0.298976089	0.275775827	0.260229612	0.264248762	0.275879347	0.291325691	0.307040413	0.322392282	0.330444386	0.32172467	0.313250262	0.296700636	0.284509835	0.272804401	0.264466338	0.255299253	0.254899109	0.252691112	0.255834284	0.253441503	0.248551304	0.241253534	0.239106243	0.234545299
0.116917293		0.85172582	0.856515653	0.863209253	0.867649132	0.874168942	0.878608821	0.880307367	0.833986922	0.765439069	0.669806377	0.574166314	0.478526252	0.38288619	0.295888811	0.270423903	0.268301561	0.29474727	0.323454071	0.352160871	0.380867672	0.386790173	0.373851236	0.35184865	0.326878028	0.298976089	0.275775827	0.260229612	0.264248762	0.275879347	0.291325691	0.307040413	0.322392282	0.330444386	0.32172467	0.313250262	0.296700636	0.284509835	0.272804401	0.264466338	0.255299253	0.254899109	0.252691112	0.255834284	0.253441503	0.248551304	0.241253534	0.239106243	0.234545299
0.116165414		0.864422876	0.866851922	0.877434981	0.883610162	0.891174043	0.897349225	0.90101787	0.852951121	0.784989355	0.686429682	0.588682689	0.490935696	0.393188703	0.30306373	0.273845552	0.269283138	0.294890724	0.324093507	0.35329629	0.379302627	0.387227722	0.376597308	0.355189655	0.329788653	0.304387651	0.28105056	0.268724563	0.272413161	0.285233422	0.303692299	0.31849054	0.332110788	0.338650875	0.334919968	0.325576279	0.30696866	0.292201089	0.280878958	0.273334113	0.265297655	0.258844938	0.256812452	0.259268686	0.254740442	0.248657623	0.239794684	0.237439496	0.233239666
0.115413534		0.864422876	0.866851922	0.877434981	0.883610162	0.891174043	0.897349225	0.90101787	0.852951121	0.784989355	0.686429682	0.588682689	0.490935696	0.393188703	0.30306373	0.273845552	0.269283138	0.294890724	0.324093507	0.35329629	0.379302627	0.387227722	0.376597308	0.355189655	0.329788653	0.304387651	0.28105056	0.268724563	0.272413161	0.285233422	0.303692299	0.31849054	0.332110788	0.338650875	0.334919968	0.325576279	0.30696866	0.292201089	0.280878958	0.273334113	0.265297655	0.258844938	0.256812452	0.259268686	0.254740442	0.248657623	0.239794684	0.237439496	0.233239666
0.114661654		0.845633684	0.85182923	0.860404491	0.8715574	0.882812677	0.893965587	0.899717924	0.859772714	0.794178712	0.698253084	0.600277714	0.502302344	0.404326974	0.312270831	0.278217736	0.271506904	0.298953618	0.329883158	0.360812698	0.391742238	0.401413011	0.393018258	0.372278571	0.344846797	0.317415024	0.291773811	0.274278285	0.276937616	0.289993392	0.309018758	0.325108819	0.341198881	0.349853798	0.347137261	0.337096669	0.318193818	0.303162391	0.289720657	0.2766404	0.265494861	0.257004279	0.253393929	0.253758906	0.247759231	0.242015839	0.235282557	0.233761175	0.230409152
0.113909774		0.845633684	0.85182923	0.860404491	0.8715574	0.882812677	0.893965587	0.899717924	0.859772714	0.794178712	0.698253084	0.600277714	0.502302344	0.404326974	0.312270831	0.278217736	0.271506904	0.298953618	0.329883158	0.360812698	0.391742238	0.401413011	0.393018258	0.372278571	0.344846797	0.317415024	0.291773811	0.274278285	0.276937616	0.289993392	0.309018758	0.325108819	0.341198881	0.349853798	0.347137261	0.337096669	0.318193818	0.303162391	0.289720657	0.2766404	0.265494861	0.257004279	0.253393929	0.253758906	0.247759231	0.242015839	0.235282557	0.233761175	0.230409152
0.113157895		0.845633684	0.85182923	0.860404491	0.8715574	0.882812677	0.893965587	0.899717924	0.859772714	0.794178712	0.698253084	0.600277714	0.502302344	0.404326974	0.312270831	0.278217736	0.271506904	0.298953618	0.329883158	0.360812698	0.391742238	0.401413011	0.393018258	0.372278571	0.344846797	0.317415024	0.291773811	0.274278285	0.276937616	0.289993392	0.309018758	0.325108819	0.341198881	0.349853798	0.347137261	0.337096669	0.318193818	0.303162391	0.289720657	0.2766404	0.265494861	0.257004279	0.253393929	0.253758906	0.247759231	0.242015839	0.235282557	0.233761175	0.230409152
0.112406015		0.853488673	0.858882896	0.870267425	0.881164336	0.892951026	0.903847937	0.914389438	0.870822028	0.803157651	0.707255844	0.606537811	0.505819778	0.405101745	0.304739122	0.272245642	0.266230562	0.294769652	0.328612586	0.362455521	0.396298456	0.41437785	0.406717863	0.385072496	0.356135151	0.327197806	0.299014815	0.280421553	0.28051195	0.293784993	0.314132609	0.334093651	0.350911287	0.362072272	0.359534974	0.349446906	0.333140273	0.316490888	0.296775037	0.284494395	0.271010674	0.260881383	0.255765305	0.249195864	0.243412315	0.239626289	0.231404457	0.230217369	0.227481489
0.111654135		0.853488673	0.858882896	0.870267425	0.881164336	0.892951026	0.903847937	0.914389438	0.870822028	0.803157651	0.707255844	0.606537811	0.505819778	0.405101745	0.304739122	0.272245642	0.266230562	0.294769652	0.328612586	0.362455521	0.396298456	0.41437785	0.406717863	0.385072496	0.356135151	0.327197806	0.299014815	0.280421553	0.28051195	0.293784993	0.314132609	0.334093651	0.350911287	0.362072272	0.359534974	0.349446906	0.333140273	0.316490888	0.296775037	0.284494395	0.271010674	0.260881383	0.255765305	0.249195864	0.243412315	0.239626289	0.231404457	0.230217369	0.227481489
0.110902256		0.85671543	0.864159937	0.875860339	0.891865448	0.903435185	0.914780274	0.926125363	0.886894811	0.820972442	0.725093386	0.618610951	0.516788535	0.414966119	0.313143703	0.277357603	0.269758137	0.299245907	0.335032351	0.370818794	0.406605238	0.425677685	0.420591773	0.399791502	0.369748287	0.339705072	0.309441001	0.288301905	0.288725975	0.300463675	0.322260188	0.340772925	0.359285662	0.370841226	0.368279603	0.355985612	0.334779428	0.3143332	0.294551092	0.27858233	0.263580852	0.252982031	0.24758668	0.246029571	0.239238096	0.234568553	0.226961558	0.227447486	0.226035431
0.110150376		0.85671543	0.864159937	0.875860339	0.891865448	0.903435185	0.914780274	0.926125363	0.886894811	0.820972442	0.725093386	0.618610951	0.516788535	0.414966119	0.313143703	0.277357603	0.269758137	0.299245907	0.335032351	0.370818794	0.406605238	0.425677685	0.420591773	0.399791502	0.369748287	0.339705072	0.309441001	0.288301905	0.288725975	0.300463675	0.322260188	0.340772925	0.359285662	0.370841226	0.368279603	0.355985612	0.334779428	0.3143332	0.294551092	0.27858233	0.263580852	0.252982031	0.24758668	0.246029571	0.239238096	0.234568553	0.226961558	0.227447486	0.226035431
0.109398496		0.854557718	0.860230312	0.872004561	0.88393941	0.899291517	0.911226366	0.923161216	0.909966737	0.847959243	0.752070894	0.649314678	0.546558462	0.443802247	0.341046031	0.278659399	0.268442156	0.299064688	0.336394485	0.373724281	0.411054078	0.432402959	0.428486366	0.408333316	0.378097836	0.347862356	0.317466463	0.296374758	0.295162031	0.305291528	0.327272322	0.344609307	0.361946293	0.374377689	0.37276252	0.361868789	0.346185232	0.326990667	0.308418632	0.292878523	0.274539558	0.261450562	0.253680502	0.245954129	0.237198888	0.231427336	0.223557566	0.223552629	0.223136513
0.108646617		0.854557718	0.860230312	0.872004561	0.88393941	0.899291517	0.911226366	0.923161216	0.909966737	0.847959243	0.752070894	0.649314678	0.546558462	0.443802247	0.341046031	0.278659399	0.268442156	0.299064688	0.336394485	0.373724281	0.411054078	0.432402959	0.428486366	0.408333316	0.378097836	0.347862356	0.317466463	0.296374758	0.295162031	0.305291528	0.327272322	0.344609307	0.361946293	0.374377689	0.37276252	0.361868789	0.346185232	0.326990667	0.308418632	0.292878523	0.274539558	0.261450562	0.253680502	0.245954129	0.237198888	0.231427336	0.223557566	0.223552629	0.223136513
0.107894737		0.854557718	0.860230312	0.872004561	0.88393941	0.899291517	0.911226366	0.923161216	0.909966737	0.847959243	0.752070894	0.649314678	0.546558462	0.443802247	0.341046031	0.278659399	0.268442156	0.299064688	0.336394485	0.373724281	0.411054078	0.432402959	0.428486366	0.408333316	0.378097836	0.347862356	0.317466463	0.296374758	0.295162031	0.305291528	0.327272322	0.344609307	0.361946293	0.374377689	0.37276252	0.361868789	0.346185232	0.326990667	0.308418632	0.292878523	0.274539558	0.261450562	0.253680502	0.245954129	0.237198888	0.231427336	0.223557566	0.223552629	0.223136513
0.107142857		0.851239515	0.855871385	0.868616272	0.883724717	0.897159891	0.910005422	0.924030239	0.891364127	0.83331732	0.738920118	0.633665055	0.530672904	0.427680754	0.324688604	0.284815148	0.2743206	0.305545768	0.344085954	0.382626139	0.421166325	0.446048544	0.444656107	0.425138912	0.393889349	0.362639786	0.329992475	0.306361503	0.301109892	0.308895213	0.330349314	0.347629307	0.364909301	0.377963524	0.37688643	0.365303163	0.344527795	0.324500212	0.30536645	0.287214786	0.268787428	0.254414737	0.245591934	0.240454608	0.231632271	0.226083591	0.219901593	0.222802745	0.224396718
0.106390977		0.851239515	0.855871385	0.868616272	0.883724717	0.897159891	0.910005422	0.924030239	0.891364127	0.83331732	0.738920118	0.633665055	0.530672904	0.427680754	0.324688604	0.284815148	0.2743206	0.305545768	0.344085954	0.382626139	0.421166325	0.446048544	0.444656107	0.425138912	0.393889349	0.362639786	0.329992475	0.306361503	0.301109892	0.308895213	0.330349314	0.347629307	0.364909301	0.377963524	0.37688643	0.365303163	0.344527795	0.324500212	0.30536645	0.287214786	0.268787428	0.254414737	0.245591934	0.240454608	0.231632271	0.226083591	0.219901593	0.222802745	0.224396718
0.105639098		0.831884479	0.838789361	0.851955149	0.874183219	0.896230876	0.914017661	0.930036688	0.900458218	0.844393356	0.753771359	0.647023715	0.541834011	0.439527651	0.337221292	0.294534879	0.281582127	0.311455467	0.350159931	0.388864395	0.427568858	0.45206388	0.452944199	0.433338246	0.400970186	0.368602126	0.336234066	0.311648246	0.306043524	0.315226962	0.333343115	0.351459267	0.36957542	0.381917236	0.381294249	0.37012901	0.347287975	0.331148509	0.310466314	0.290325732	0.269932846	0.253796183	0.243359836	0.238223461	0.22814742	0.222670266	0.217858655	0.217838448	0.221055195
0.104887218		0.831884479	0.838789361	0.851955149	0.874183219	0.896230876	0.914017661	0.930036688	0.900458218	0.844393356	0.753771359	0.647023715	0.541834011	0.439527651	0.337221292	0.294534879	0.281582127	0.311455467	0.350159931	0.388864395	0.427568858	0.45206388	0.452944199	0.433338246	0.400970186	0.368602126	0.336234066	0.311648246	0.306043524	0.315226962	0.333343115	0.351459267	0.36957542	0.381917236	0.381294249	0.37012901	0.347287975	0.331148509	0.310466314	0.290325732	0.269932846	0.253796183	0.243359836	0.238223461	0.22814742	0.222670266	0.217858655	0.217838448	0.221055195
0.104135338		0.811034132	0.81611019	0.83007955	0.851521804	0.874133572	0.895575826	0.913188588	0.885741263	0.833175332	0.744051538	0.641389725	0.538727912	0.436066099	0.333404285	0.29155828	0.279961353	0.311996405	0.353926074	0.395855743	0.437785411	0.465901108	0.466942376	0.44605153	0.411111826	0.376172121	0.341232417	0.314058164	0.305856902	0.313664523	0.333197726	0.352730929	0.372264133	0.38744673	0.388900291	0.379008868	0.357874947	0.341152406	0.320646309	0.300768034	0.277286769	0.259133995	0.24704568	0.23962849	0.228935494	0.223291535	0.217631346	0.223334663	0.228407899
0.103383459		0.811034132	0.81611019	0.83007955	0.851521804	0.874133572	0.895575826	0.913188588	0.885741263	0.833175332	0.744051538	0.641389725	0.538727912	0.436066099	0.333404285	0.29155828	0.279961353	0.311996405	0.353926074	0.395855743	0.437785411	0.465901108	0.466942376	0.44605153	0.411111826	0.376172121	0.341232417	0.314058164	0.305856902	0.313664523	0.333197726	0.352730929	0.372264133	0.38744673	0.388900291	0.379008868	0.357874947	0.341152406	0.320646309	0.300768034	0.277286769	0.259133995	0.24704568	0.23962849	0.228935494	0.223291535	0.217631346	0.223334663	0.228407899
0.102631579		0.811034132	0.81611019	0.83007955	0.851521804	0.874133572	0.895575826	0.913188588	0.885741263	0.833175332	0.744051538	0.641389725	0.538727912	0.436066099	0.333404285	0.29155828	0.279961353	0.311996405	0.353926074	0.395855743	0.437785411	0.465901108	0.466942376	0.44605153	0.411111826	0.376172121	0.341232417	0.314058164	0.305856902	0.313664523	0.333197726	0.352730929	0.372264133	0.38744673	0.388900291	0.379008868	0.357874947	0.341152406	0.320646309	0.300768034	0.277286769	0.259133995	0.24704568	0.23962849	0.228935494	0.223291535	0.217631346	0.223334663	0.228407899
0.101879699		0.801776493	0.804519211	0.820972539	0.843479348	0.870944387	0.890424455	0.909904524	0.906745932	0.860049742	0.773076391	0.668827244	0.561337692	0.460115286	0.358892879	0.291998087	0.276578119	0.308858319	0.352360833	0.395863348	0.439365862	0.469434202	0.47480648	0.456803001	0.422457062	0.388111124	0.353765185	0.325469582	0.315551713	0.322930074	0.340935887	0.3589417	0.376947513	0.392474837	0.395520361	0.387070153	0.36391156	0.344126719	0.323463145	0.301326303	0.275796521	0.255074021	0.241255808	0.233048425	0.22453748	0.217220626	0.214704997	0.216286375	0.224297303
0.10112782		0.801776493	0.804519211	0.820972539	0.843479348	0.870944387	0.890424455	0.909904524	0.906745932	0.860049742	0.773076391	0.668827244	0.561337692	0.460115286	0.358892879	0.291998087	0.276578119	0.308858319	0.352360833	0.395863348	0.439365862	0.469434202	0.47480648	0.456803001	0.422457062	0.388111124	0.353765185	0.325469582	0.315551713	0.322930074	0.340935887	0.3589417	0.376947513	0.392474837	0.395520361	0.387070153	0.36391156	0.344126719	0.323463145	0.301326303	0.275796521	0.255074021	0.241255808	0.233048425	0.22453748	0.217220626	0.214704997	0.216286375	0.224297303
0.10037594		0.773887127	0.780248153	0.79516985	0.821887289	0.851698026	0.873353096	0.893337162	0.892533829	0.845719777	0.7658174	0.663279736	0.56030952	0.462834225	0.36535893	0.289410324	0.271606527	0.301283295	0.343470611	0.385657927	0.427845243	0.458305714	0.474236028	0.458211352	0.424692624	0.391173896	0.357655168	0.329264307	0.318833968	0.324760221	0.346826357	0.366498122	0.386169886	0.402073655	0.406679102	0.398360392	0.376573719	0.356744756	0.335579214	0.314196215	0.28790999	0.267763782	0.252514966	0.242054433	0.229088292	0.221765839	0.216777305	0.219871449	0.227606205
0.09962406		0.773887127	0.780248153	0.79516985	0.821887289	0.851698026	0.873353096	0.893337162	0.892533829	0.845719777	0.7658174	0.663279736	0.56030952	0.462834225	0.36535893	0.289410324	0.271606527	0.301283295	0.343470611	0.385657927	0.427845243	0.458305714	0.474236028	0.458211352	0.424692624	0.391173896	0.357655168	0.329264307	0.318833968	0.324760221	0.346826357	0.366498122	0.386169886	0.402073655	0.406679102	0.398360392	0.376573719	0.356744756	0.335579214	0.314196215	0.28790999	0.267763782	0.252514966	0.242054433	0.229088292	0.221765839	0.216777305	0.219871449	0.227606205
0.09887218		0.753859137	0.760047079	0.775361397	0.799667331	0.829973817	0.851469554	0.86959407	0.870140206	0.827060289	0.747446463	0.649667288	0.547228484	0.452259507	0.35729053	0.291923894	0.274596402	0.306390102	0.350728755	0.395067409	0.439406062	0.471951975	0.481133847	0.46565805	0.430831182	0.396004315	0.361177447	0.331429725	0.318738789	0.323994916	0.343077828	0.363169376	0.383260924	0.403352471	0.411360988	0.406045725	0.384803039	0.3645932	0.343894221	0.321700956	0.291595848	0.268210852	0.251314146	0.24009497	0.229632156	0.220752587	0.218687397	0.223435801	0.233155759
0.098120301		0.753859137	0.760047079	0.775361397	0.799667331	0.829973817	0.851469554	0.86959407	0.870140206	0.827060289	0.747446463	0.649667288	0.547228484	0.452259507	0.35729053	0.291923894	0.274596402	0.306390102	0.350728755	0.395067409	0.439406062	0.471951975	0.481133847	0.46565805	0.430831182	0.396004315	0.361177447	0.331429725	0.318738789	0.323994916	0.343077828	0.363169376	0.383260924	0.403352471	0.411360988	0.406045725	0.384803039	0.3645932	0.343894221	0.321700956	0.291595848	0.268210852	0.251314146	0.24009497	0.229632156	0.220752587	0.218687397	0.223435801	0.233155759
0.097368421		0.753859137	0.760047079	0.775361397	0.799667331	0.829973817	0.851469554	0.86959407	0.870140206	0.827060289	0.747446463	0.649667288	0.547228484	0.452259507	0.35729053	0.291923894	0.274596402	0.306390102	0.350728755	0.395067409	0.439406062	0.471951975	0.481133847	0.46565805	0.430831182	0.396004315	0.361177447	0.331429725	0.318738789	0.323994916	0.343077828	0.363169376	0.383260924	0.403352471	0.411360988	0.406045725	0.384803039	0.3645932	0.343894221	0.321700956	0.291595848	0.268210852	0.251314146	0.24009497	0.229632156	0.220752587	0.218687397	0.223435801	0.233155759
0.096616541		0.702543195	0.710684126	0.727874062	0.757382387	0.791469735	0.817202603	0.838167997	0.843896615	0.805942055	0.731713782	0.636720509	0.536949228	0.445731413	0.354513599	0.281178101	0.262108415	0.292394857	0.335895383	0.379395908	0.422896434	0.456448421	0.476590585	0.463670916	0.430077028	0.39648314	0.362889252	0.334326547	0.320895963	0.323350481	0.342106233	0.362329251	0.382552269	0.402775287	0.410450833	0.40507122	0.387685721	0.371043835	0.351957041	0.329779608	0.299631794	0.274596843	0.256622711	0.241838508	0.227259473	0.217086601	0.214765143	0.220787067	0.233691813
0.095864662		0.702543195	0.710684126	0.727874062	0.757382387	0.791469735	0.817202603	0.838167997	0.843896615	0.805942055	0.731713782	0.636720509	0.536949228	0.445731413	0.354513599	0.281178101	0.262108415	0.292394857	0.335895383	0.379395908	0.422896434	0.456448421	0.476590585	0.463670916	0.430077028	0.39648314	0.362889252	0.334326547	0.320895963	0.323350481	0.342106233	0.362329251	0.382552269	0.402775287	0.410450833	0.40507122	0.387685721	0.371043835	0.351957041	0.329779608	0.299631794	0.274596843	0.256622711	0.241838508	0.227259473	0.217086601	0.214765143	0.220787067	0.233691813
0.095112782		0.680155613	0.688661056	0.704191302	0.732059615	0.76265883	0.785971819	0.806057389	0.812329798	0.775332607	0.704106682	0.611236787	0.516656506	0.428341936	0.340027365	0.268716884	0.250845708	0.282903397	0.327860688	0.372817979	0.41777527	0.454133068	0.475908462	0.464447321	0.431567646	0.398321691	0.365075735	0.336306088	0.325877819	0.329955839	0.347967621	0.367900421	0.387833222	0.407138397	0.416279919	0.409726993	0.391768843	0.375340365	0.358456179	0.33733057	0.312346497	0.288097354	0.266614918	0.249891974	0.235290012	0.223689285	0.221797563	0.224933462	0.233655199
0.094360902		0.680155613	0.688661056	0.704191302	0.732059615	0.76265883	0.785971819	0.806057389	0.812329798	0.775332607	0.704106682	0.611236787	0.516656506	0.428341936	0.340027365	0.268716884	0.250845708	0.282903397	0.327860688	0.372817979	0.41777527	0.454133068	0.475908462	0.464447321	0.431567646	0.398321691	0.365075735	0.336306088	0.325877819	0.329955839	0.347967621	0.367900421	0.387833222	0.407138397	0.416279919	0.409726993	0.391768843	0.375340365	0.358456179	0.33733057	0.312346497	0.288097354	0.266614918	0.249891974	0.235290012	0.223689285	0.221797563	0.224933462	0.233655199
0.093609023		0.646879178	0.651477823	0.668283547	0.691358509	0.718854766	0.738795109	0.758735452	0.765617488	0.73701843	0.671260948	0.586298052	0.497748304	0.415920027	0.334091751	0.274356449	0.263808173	0.292092728	0.335494271	0.378895813	0.422297355	0.45878021	0.473719237	0.456715214	0.42729235	0.395688673	0.364084996	0.335073271	0.319013824	0.322114194	0.343514879	0.365011579	0.386508279	0.408004979	0.421580163	0.421922989	0.406022321	0.386303139	0.369016959	0.345742176	0.318545476	0.291742385	0.268996667	0.251028834	0.234377995	0.221920694	0.221291826	0.225234964	0.235481275
0.092857143		0.646879178	0.651477823	0.668283547	0.691358509	0.718854766	0.738795109	0.758735452	0.765617488	0.73701843	0.671260948	0.586298052	0.497748304	0.415920027	0.334091751	0.274356449	0.263808173	0.292092728	0.335494271	0.378895813	0.422297355	0.45878021	0.473719237	0.456715214	0.42729235	0.395688673	0.364084996	0.335073271	0.319013824	0.322114194	0.343514879	0.365011579	0.386508279	0.408004979	0.421580163	0.421922989	0.406022321	0.386303139	0.369016959	0.345742176	0.318545476	0.291742385	0.268996667	0.251028834	0.234377995	0.221920694	0.221291826	0.225234964	0.235481275
0.092105263		0.646879178	0.651477823	0.668283547	0.691358509	0.718854766	0.738795109	0.758735452	0.765617488	0.73701843	0.671260948	0.586298052	0.497748304	0.415920027	0.334091751	0.274356449	0.263808173	0.292092728	0.335494271	0.378895813	0.422297355	0.45878021	0.473719237	0.456715214	0.42729235	0.395688673	0.364084996	0.335073271	0.319013824	0.322114194	0.343514879	0.365011579	0.386508279	0.408004979	0.421580163	0.421922989	0.406022321	0.386303139	0.369016959	0.345742176	0.318545476	0.291742385	0.268996667	0.251028834	0.234377995	0.221920694	0.221291826	0.225234964	0.235481275
0.091353383		0.615359197	0.62359723	0.639000352	0.663786356	0.69573736	0.716902918	0.735926486	0.743425282	0.712552629	0.651130574	0.569623333	0.4817595	0.403872704	0.325985908	0.260910334	0.25180886	0.278588118	0.322015269	0.36544242	0.408869571	0.44574589	0.464190309	0.450521964	0.422345557	0.390365552	0.358385548	0.32852399	0.315089801	0.3245975	0.342675418	0.364906967	0.387138517	0.409370067	0.424413973	0.422075891	0.4068449	0.390315857	0.372817343	0.350393373	0.322475111	0.294161459	0.26992176	0.251592522	0.234768424	0.222754063	0.221238558	0.226395872	0.238824607
0.090601504		0.615359197	0.62359723	0.639000352	0.663786356	0.69573736	0.716902918	0.735926486	0.743425282	0.712552629	0.651130574	0.569623333	0.4817595	0.403872704	0.325985908	0.260910334	0.25180886	0.278588118	0.322015269	0.36544242	0.408869571	0.44574589	0.464190309	0.450521964	0.422345557	0.390365552	0.358385548	0.32852399	0.315089801	0.3245975	0.342675418	0.364906967	0.387138517	0.409370067	0.424413973	0.422075891	0.4068449	0.390315857	0.372817343	0.350393373	0.322475111	0.294161459	0.26992176	0.251592522	0.234768424	0.222754063	0.221238558	0.226395872	0.238824607
0.089849624		0.588951735	0.59236674	0.609268112	0.635641305	0.666461057	0.688149449	0.709735622	0.717887001	0.693983644	0.637276375	0.557533457	0.475079776	0.400021659	0.324963542	0.258117613	0.246510614	0.268860369	0.310090356	0.351320344	0.392550331	0.431089684	0.453685127	0.442803719	0.417490978	0.386964051	0.356437124	0.326261338	0.309051642	0.314641114	0.333225729	0.355278111	0.377330493	0.399382875	0.418289645	0.420197522	0.409054354	0.393178842	0.378402919	0.356917102	0.330172412	0.301336117	0.275069905	0.25345641	0.235015208	0.222228632	0.222371652	0.228517251	0.240612304
0.089097744		0.588951735	0.59236674	0.609268112	0.635641305	0.666461057	0.688149449	0.709735622	0.717887001	0.693983644	0.637276375	0.557533457	0.475079776	0.400021659	0.324963542	0.258117613	0.246510614	0.268860369	0.310090356	0.351320344	0.392550331	0.431089684	0.453685127	0.442803719	0.417490978	0.386964051	0.356437124	0.326261338	0.309051642	0.314641114	0.333225729	0.355278111	0.377330493	0.399382875	0.418289645	0.420197522	0.409054354	0.393178842	0.378402919	0.356917102	0.330172412	0.301336117	0.275069905	0.25345641	0.235015208	0.222228632	0.222371652	0.228517251	0.240612304
0.088345865		0.608355388	0.612765684	0.624203987	0.642961096	0.668213093	0.683310799	0.698408505	0.705747881	0.681326993	0.624671758	0.546368891	0.464931445	0.39028798	0.315644516	0.250068741	0.236650963	0.258812166	0.302257437	0.345702708	0.389147979	0.429585259	0.453502913	0.446124636	0.421296876	0.389513874	0.357730872	0.324949518	0.306275323	0.31049708	0.325242709	0.347474592	0.369706475	0.391938358	0.414276666	0.41855483	0.410211569	0.398379156	0.384992756	0.364368299	0.338315841	0.307687104	0.284019343	0.26201271	0.242284256	0.228985932	0.229514969	0.236098026	0.249011177
0.087593985		0.608355388	0.612765684	0.624203987	0.642961096	0.668213093	0.683310799	0.698408505	0.705747881	0.681326993	0.624671758	0.546368891	0.464931445	0.39028798	0.315644516	0.250068741	0.236650963	0.258812166	0.302257437	0.345702708	0.389147979	0.429585259	0.453502913	0.446124636	0.421296876	0.389513874	0.357730872	0.324949518	0.306275323	0.31049708	0.325242709	0.347474592	0.369706475	0.391938358	0.414276666	0.41855483	0.410211569	0.398379156	0.384992756	0.364368299	0.338315841	0.307687104	0.284019343	0.26201271	0.242284256	0.228985932	0.229514969	0.236098026	0.249011177
0.086842105		0.608355388	0.612765684	0.624203987	0.642961096	0.668213093	0.683310799	0.698408505	0.705747881	0.681326993	0.624671758	0.546368891	0.464931445	0.39028798	0.315644516	0.250068741	0.236650963	0.258812166	0.302257437	0.345702708	0.389147979	0.429585259	0.453502913	0.446124636	0.421296876	0.389513874	0.357730872	0.324949518	0.306275323	0.31049708	0.325242709	0.347474592	0.369706475	0.391938358	0.414276666	0.41855483	0.410211569	0.398379156	0.384992756	0.364368299	0.338315841	0.307687104	0.284019343	0.26201271	0.242284256	0.228985932	0.229514969	0.236098026	0.249011177
0.086090226		0.574306497	0.580899309	0.597991903	0.625430359	0.653821536	0.677730589	0.698352586	0.707802054	0.683564205	0.626298791	0.54634125	0.464302919	0.387874781	0.311446644	0.243828026	0.228161092	0.246986249	0.290352111	0.333717973	0.377083835	0.420449696	0.448366892	0.444707049	0.422703949	0.391793465	0.36088298	0.329972496	0.306634357	0.307342346	0.322867594	0.34483775	0.366807906	0.388778061	0.407459365	0.416154861	0.409939217	0.396448187	0.384086527	0.363610268	0.337649046	0.310686799	0.286138013	0.266911104	0.248057268	0.237104338	0.238932466	0.246945252	0.259754004
0.085338346		0.574306497	0.580899309	0.597991903	0.625430359	0.653821536	0.677730589	0.698352586	0.707802054	0.683564205	0.626298791	0.54634125	0.464302919	0.387874781	0.311446644	0.243828026	0.228161092	0.246986249	0.290352111	0.333717973	0.377083835	0.420449696	0.448366892	0.444707049	0.422703949	0.391793465	0.36088298	0.329972496	0.306634357	0.307342346	0.322867594	0.34483775	0.366807906	0.388778061	0.407459365	0.416154861	0.409939217	0.396448187	0.384086527	0.363610268	0.337649046	0.310686799	0.286138013	0.266911104	0.248057268	0.237104338	0.238932466	0.246945252	0.259754004
0.084586466		0.585938275	0.593209538	0.606800666	0.629958858	0.658985258	0.677359918	0.695734578	0.704353414	0.679598911	0.626025283	0.545918553	0.462633809	0.387310611	0.311987412	0.242605342	0.223806633	0.241015073	0.286521085	0.332027097	0.37753311	0.423039122	0.453614347	0.45310467	0.432301228	0.400166251	0.368031275	0.335896298	0.309766364	0.307785509	0.322496894	0.345726991	0.368957087	0.392187183	0.413064821	0.42494592	0.420709987	0.407707213	0.39339981	0.370754267	0.342489842	0.312959481	0.286420616	0.266509896	0.247277879	0.23721622	0.240531274	0.249508758	0.262104636
0.083834586		0.585938275	0.593209538	0.606800666	0.629958858	0.658985258	0.677359918	0.695734578	0.704353414	0.679598911	0.626025283	0.545918553	0.462633809	0.387310611	0.311987412	0.242605342	0.223806633	0.241015073	0.286521085	0.332027097	0.37753311	0.423039122	0.453614347	0.45310467	0.432301228	0.400166251	0.368031275	0.335896298	0.309766364	0.307785509	0.322496894	0.345726991	0.368957087	0.392187183	0.413064821	0.42494592	0.420709987	0.407707213	0.39339981	0.370754267	0.342489842	0.312959481	0.286420616	0.266509896	0.247277879	0.23721622	0.240531274	0.249508758	0.262104636
0.083082707		0.569278718	0.575447865	0.591498336	0.619350233	0.652492071	0.676075544	0.696394439	0.707751592	0.686798908	0.633389093	0.554295861	0.469211987	0.392619598	0.31602721	0.245131984	0.224658412	0.239909598	0.28522206	0.332302102	0.379382143	0.426462184	0.462838921	0.466804575	0.446565282	0.412926527	0.379287772	0.345649017	0.317715962	0.311144022	0.318808904	0.344463547	0.370602946	0.396742346	0.420444226	0.434377196	0.431297348	0.423010279	0.407107983	0.38023969	0.348535052	0.316708542	0.288945243	0.264308252	0.244277432	0.233721988	0.240020218	0.250252001	0.263370538
0.082330827		0.569278718	0.575447865	0.591498336	0.619350233	0.652492071	0.676075544	0.696394439	0.707751592	0.686798908	0.633389093	0.554295861	0.469211987	0.392619598	0.31602721	0.245131984	0.224658412	0.239909598	0.28522206	0.332302102	0.379382143	0.426462184	0.462838921	0.466804575	0.446565282	0.412926527	0.379287772	0.345649017	0.317715962	0.311144022	0.318808904	0.344463547	0.370602946	0.396742346	0.420444226	0.434377196	0.431297348	0.423010279	0.407107983	0.38023969	0.348535052	0.316708542	0.288945243	0.264308252	0.244277432	0.233721988	0.240020218	0.250252001	0.263370538
0.081578947		0.569278718	0.575447865	0.591498336	0.619350233	0.652492071	0.676075544	0.696394439	0.707751592	0.686798908	0.633389093	0.554295861	0.469211987	0.392619598	0.31602721	0.245131984	0.224658412	0.239909598	0.28522206	0.332302102	0.379382143	0.426462184	0.462838921	0.466804575	0.446565282	0.412926527	0.379287772	0.345649017	0.317715962	0.311144022	0.318808904	0.344463547	0.370602946	0.396742346	0.420444226	0.434377196	0.431297348	0.423010279	0.407107983	0.38023969	0.348535052	0.316708542	0.288945243	0.264308252	0.244277432	0.233721988	0.240020218	0.250252001	0.263370538
0.080827068		0.551348629	0.556579976	0.574434548	0.600454052	0.633956836	0.655893874	0.677830912	0.69208207	0.675660201	0.624528613	0.549062013	0.465739564	0.391881256	0.318022948	0.247209748	0.226040808	0.241726531	0.288053909	0.336855462	0.385657014	0.434458567	0.469874703	0.467943197	0.448175003	0.412472466	0.37676993	0.341067393	0.311611386	0.307134739	0.322105587	0.349020828	0.377398834	0.40577684	0.432087508	0.447940476	0.443897237	0.434536233	0.416969214	0.388242336	0.354732789	0.321232773	0.287397409	0.263685965	0.244439576	0.235371979	0.242999573	0.253676558	0.266892233
0.080075188		0.551348629	0.556579976	0.574434548	0.600454052	0.633956836	0.655893874	0.677830912	0.69208207	0.675660201	0.624528613	0.549062013	0.465739564	0.391881256	0.318022948	0.247209748	0.226040808	0.241726531	0.288053909	0.336855462	0.385657014	0.434458567	0.469874703	0.467943197	0.448175003	0.412472466	0.37676993	0.341067393	0.311611386	0.307134739	0.322105587	0.349020828	0.377398834	0.40577684	0.432087508	0.447940476	0.443897237	0.434536233	0.416969214	0.388242336	0.354732789	0.321232773	0.287397409	0.263685965	0.244439576	0.235371979	0.242999573	0.253676558	0.266892233
0.079323308		0.512546763	0.521949518	0.539061253	0.570329951	0.612181419	0.637626414	0.660561852	0.679435397	0.66480123	0.619042678	0.544712689	0.460643187	0.38946679	0.318290393	0.248666332	0.22751716	0.242401419	0.289690947	0.339650585	0.389610224	0.439569862	0.478137705	0.483645723	0.462666914	0.425554831	0.388442749	0.351330667	0.321255012	0.314043238	0.322883465	0.353919643	0.385607859	0.417296074	0.447439775	0.464985916	0.461515395	0.451045257	0.426249539	0.394397263	0.358643302	0.323183331	0.293284491	0.270279071	0.252213477	0.248934157	0.258825699	0.269420133	0.28152361
0.078571429		0.512546763	0.521949518	0.539061253	0.570329951	0.612181419	0.637626414	0.660561852	0.679435397	0.66480123	0.619042678	0.544712689	0.460643187	0.38946679	0.318290393	0.248666332	0.22751716	0.242401419	0.289690947	0.339650585	0.389610224	0.439569862	0.478137705	0.483645723	0.462666914	0.425554831	0.388442749	0.351330667	0.321255012	0.314043238	0.322883465	0.353919643	0.385607859	0.417296074	0.447439775	0.464985916	0.461515395	0.451045257	0.426249539	0.394397263	0.358643302	0.323183331	0.293284491	0.270279071	0.252213477	0.248934157	0.258825699	0.269420133	0.28152361
0.077819549		0.486042767	0.495109264	0.513203627	0.542879326	0.579062819	0.604785178	0.627913084	0.64797021	0.638048267	0.596240109	0.528397333	0.451105028	0.383451624	0.315798221	0.248144818	0.226117492	0.240454576	0.287216073	0.337741538	0.388267003	0.438792468	0.477674689	0.483706481	0.462969843	0.425088976	0.387208109	0.349327242	0.317875053	0.312678811	0.321863011	0.352895686	0.385695911	0.418496136	0.450568166	0.471032467	0.466381359	0.455706164	0.43541694	0.404705434	0.36989078	0.334781375	0.298973094	0.276465244	0.259898367	0.254073074	0.263551873	0.273556645	0.284725011
0.077067669		0.486042767	0.495109264	0.513203627	0.542879326	0.579062819	0.604785178	0.627913084	0.64797021	0.638048267	0.596240109	0.528397333	0.451105028	0.383451624	0.315798221	0.248144818	0.226117492	0.240454576	0.287216073	0.337741538	0.388267003	0.438792468	0.477674689	0.483706481	0.462969843	0.425088976	0.387208109	0.349327242	0.317875053	0.312678811	0.321863011	0.352895686	0.385695911	0.418496136	0.450568166	0.471032467	0.466381359	0.455706164	0.43541694	0.404705434	0.36989078	0.334781375	0.298973094	0.276465244	0.259898367	0.254073074	0.263551873	0.273556645	0.284725011
0.076315789		0.486042767	0.495109264	0.513203627	0.542879326	0.579062819	0.604785178	0.627913084	0.64797021	0.638048267	0.596240109	0.528397333	0.451105028	0.383451624	0.315798221	0.248144818	0.226117492	0.240454576	0.287216073	0.337741538	0.388267003	0.438792468	0.477674689	0.483706481	0.462969843	0.425088976	0.387208109	0.349327242	0.317875053	0.312678811	0.321863011	0.352895686	0.385695911	0.418496136	0.450568166	0.471032467	0.466381359	0.455706164	0.43541694	0.404705434	0.36989078	0.334781375	0.298973094	0.276465244	0.259898367	0.254073074	0.263551873	0.273556645	0.284725011
0.07556391		0.461755483	0.469607799	0.489523442	0.516065302	0.548628653	0.572024584	0.595420516	0.615017113	0.60857244	0.568640983	0.504917996	0.433597787	0.370027908	0.306458029	0.242888151	0.219962162	0.232874864	0.278894481	0.327906917	0.376919353	0.42593179	0.464595889	0.46415678	0.445077631	0.408705936	0.372334242	0.335962548	0.306264051	0.299725833	0.322989115	0.354207586	0.386777001	0.419346416	0.45184688	0.472604127	0.4706438	0.455327505	0.435992252	0.404340136	0.369666778	0.334769541	0.29877834	0.276128343	0.25913791	0.252909465	0.265223096	0.276219841	0.288251597
0.07481203		0.461755483	0.469607799	0.489523442	0.516065302	0.548628653	0.572024584	0.595420516	0.615017113	0.60857244	0.568640983	0.504917996	0.433597787	0.370027908	0.306458029	0.242888151	0.219962162	0.232874864	0.278894481	0.327906917	0.376919353	0.42593179	0.464595889	0.46415678	0.445077631	0.408705936	0.372334242	0.335962548	0.306264051	0.299725833	0.322989115	0.354207586	0.386777001	0.419346416	0.45184688	0.472604127	0.4706438	0.455327505	0.435992252	0.404340136	0.369666778	0.334769541	0.29877834	0.276128343	0.25913791	0.252909465	0.265223096	0.276219841	0.288251597
0.07406015		0.446862958	0.449258302	0.464179483	0.489584485	0.522360393	0.544323006	0.563198716	0.578987525	0.575378388	0.540477192	0.48179548	0.411356274	0.351730364	0.292104454	0.232478544	0.212454508	0.22419469	0.267365532	0.314922961	0.362480391	0.41003782	0.448956924	0.448017939	0.42952391	0.39393559	0.35834727	0.32275895	0.28717063	0.279203579	0.296425382	0.329044424	0.363710696	0.398376967	0.432866495	0.461732127	0.462313713	0.453150013	0.428522191	0.397658977	0.363315906	0.328790503	0.294009262	0.271288075	0.256623701	0.256474215	0.26845321	0.279432733	0.291265534
0.073308271		0.446862958	0.449258302	0.464179483	0.489584485	0.522360393	0.544323006	0.563198716	0.578987525	0.575378388	0.540477192	0.48179548	0.411356274	0.351730364	0.292104454	0.232478544	0.212454508	0.22419469	0.267365532	0.314922961	0.362480391	0.41003782	0.448956924	0.448017939	0.42952391	0.39393559	0.35834727	0.32275895	0.28717063	0.279203579	0.296425382	0.329044424	0.363710696	0.398376967	0.432866495	0.461732127	0.462313713	0.453150013	0.428522191	0.397658977	0.363315906	0.328790503	0.294009262	0.271288075	0.256623701	0.256474215	0.26845321	0.279432733	0.291265534
0.072556391		0.428472578	0.432239894	0.44650552	0.470144664	0.499298511	0.521097862	0.53999873	0.556001116	0.552947107	0.519791867	0.463753744	0.3975276	0.338655952	0.279784305	0.220912657	0.196938248	0.206298487	0.249297263	0.296969357	0.344641451	0.392313545	0.430562958	0.434438175	0.419375104	0.384070688	0.348766273	0.313461858	0.283251832	0.27528635	0.296907234	0.327980638	0.362064696	0.396148754	0.431580288	0.457081152	0.459317277	0.446736276	0.424134466	0.393804563	0.360475563	0.325799088	0.295958892	0.276561573	0.261720283	0.262782036	0.276424339	0.288664161	0.300903984
0.071804511		0.428472578	0.432239894	0.44650552	0.470144664	0.499298511	0.521097862	0.53999873	0.556001116	0.552947107	0.519791867	0.463753744	0.3975276	0.338655952	0.279784305	0.220912657	0.196938248	0.206298487	0.249297263	0.296969357	0.344641451	0.392313545	0.430562958	0.434438175	0.419375104	0.384070688	0.348766273	0.313461858	0.283251832	0.27528635	0.296907234	0.327980638	0.362064696	0.396148754	0.431580288	0.457081152	0.459317277	0.446736276	0.424134466	0.393804563	0.360475563	0.325799088	0.295958892	0.276561573	0.261720283	0.262782036	0.276424339	0.288664161	0.300903984
0.071052632		0.428472578	0.432239894	0.44650552	0.470144664	0.499298511	0.521097862	0.53999873	0.556001116	0.552947107	0.519791867	0.463753744	0.3975276	0.338655952	0.279784305	0.220912657	0.196938248	0.206298487	0.249297263	0.296969357	0.344641451	0.392313545	0.430562958	0.434438175	0.419375104	0.384070688	0.348766273	0.313461858	0.283251832	0.27528635	0.296907234	0.327980638	0.362064696	0.396148754	0.431580288	0.457081152	0.459317277	0.446736276	0.424134466	0.393804563	0.360475563	0.325799088	0.295958892	0.276561573	0.261720283	0.262782036	0.276424339	0.288664161	0.300903984
0.070300752		0.417271954	0.422013754	0.435746792	0.459040127	0.488154316	0.508165991	0.52522474	0.539330562	0.533724814	0.500916092	0.445622418	0.379996292	0.323472681	0.26694907	0.210425459	0.178743829	0.186265422	0.227276112	0.273107287	0.318938462	0.364769637	0.403353965	0.416482131	0.403592662	0.369164322	0.334427095	0.299689868	0.26900436	0.257855176	0.277405192	0.307560452	0.341643068	0.375725684	0.412434471	0.43979741	0.445192753	0.433993482	0.411943369	0.383528632	0.351995353	0.317835902	0.283454599	0.261148853	0.247351987	0.248858151	0.257663209	0.269586811	0.281870495
0.069548872		0.417271954	0.422013754	0.435746792	0.459040127	0.488154316	0.508165991	0.52522474	0.539330562	0.533724814	0.500916092	0.445622418	0.379996292	0.323472681	0.26694907	0.210425459	0.178743829	0.186265422	0.227276112	0.273107287	0.318938462	0.364769637	0.403353965	0.416482131	0.403592662	0.369164322	0.334427095	0.299689868	0.26900436	0.257855176	0.277405192	0.307560452	0.341643068	0.375725684	0.412434471	0.43979741	0.445192753	0.433993482	0.411943369	0.383528632	0.351995353	0.317835902	0.283454599	0.261148853	0.247351987	0.248858151	0.257663209	0.269586811	0.281870495
0.068796992		0.414909825	0.420886015	0.433067469	0.45791134	0.488251268	0.510243886	0.527322548	0.543939095	0.538716845	0.506205642	0.450566709	0.384918586	0.326551494	0.268184402	0.209817311	0.18359197	0.198188869	0.235698087	0.279928729	0.324159371	0.368390013	0.406229618	0.413273581	0.393073529	0.359665919	0.325116296	0.290566674	0.256017051	0.243040825	0.260944525	0.29021195	0.325153885	0.36009582	0.398433902	0.432421436	0.440982061	0.430441546	0.409110394	0.379099845	0.347221751	0.31194751	0.281023817	0.258477128	0.245160268	0.247444754	0.259479014	0.273380818	0.287282622
0.068045113		0.414909825	0.420886015	0.433067469	0.45791134	0.488251268	0.510243886	0.527322548	0.543939095	0.538716845	0.506205642	0.450566709	0.384918586	0.326551494	0.268184402	0.209817311	0.18359197	0.198188869	0.235698087	0.279928729	0.324159371	0.368390013	0.406229618	0.413273581	0.393073529	0.359665919	0.325116296	0.290566674	0.256017051	0.243040825	0.260944525	0.29021195	0.325153885	0.36009582	0.398433902	0.432421436	0.440982061	0.430441546	0.409110394	0.379099845	0.347221751	0.31194751	0.281023817	0.258477128	0.245160268	0.247444754	0.259479014	0.273380818	0.287282622
0.067293233		0.414753801	0.419536296	0.43351862	0.455665777	0.484857312	0.50315858	0.521459847	0.536603845	0.530865805	0.499000325	0.44406681	0.377759933	0.320366589	0.262973245	0.205579902	0.172957455	0.178344795	0.216324702	0.263034048	0.309743394	0.35645274	0.403162086	0.41956135	0.409453569	0.374632321	0.337387351	0.300142382	0.262897413	0.24091032	0.256784606	0.285876841	0.321993179	0.358109517	0.398861667	0.434102401	0.443058424	0.434798952	0.411693853	0.380145071	0.346814954	0.308849026	0.276394512	0.253185499	0.238516607	0.243603685	0.25768585	0.27354935	0.289412849
0.066541353		0.414753801	0.419536296	0.43351862	0.455665777	0.484857312	0.50315858	0.521459847	0.536603845	0.530865805	0.499000325	0.44406681	0.377759933	0.320366589	0.262973245	0.205579902	0.172957455	0.178344795	0.216324702	0.263034048	0.309743394	0.35645274	0.403162086	0.41956135	0.409453569	0.374632321	0.337387351	0.300142382	0.262897413	0.24091032	0.256784606	0.285876841	0.321993179	0.358109517	0.398861667	0.434102401	0.443058424	0.434798952	0.411693853	0.380145071	0.346814954	0.308849026	0.276394512	0.253185499	0.238516607	0.243603685	0.25768585	0.27354935	0.289412849
0.065789474		0.414753801	0.419536296	0.43351862	0.455665777	0.484857312	0.50315858	0.521459847	0.536603845	0.530865805	0.499000325	0.44406681	0.377759933	0.320366589	0.262973245	0.205579902	0.172957455	0.178344795	0.216324702	0.263034048	0.309743394	0.35645274	0.403162086	0.41956135	0.409453569	0.374632321	0.337387351	0.300142382	0.262897413	0.24091032	0.256784606	0.285876841	0.321993179	0.358109517	0.398861667	0.434102401	0.443058424	0.434798952	0.411693853	0.380145071	0.346814954	0.308849026	0.276394512	0.253185499	0.238516607	0.243603685	0.25768585	0.27354935	0.289412849
0.065037594		0.399657437	0.407230709	0.423703218	0.447548763	0.480049077	0.50176478	0.523480482	0.542072159	0.537518374	0.505737926	0.451849835	0.38430802	0.325725895	0.267143771	0.208561647	0.173380012	0.187596982	0.225173455	0.273348457	0.321523458	0.36969846	0.417873462	0.438061696	0.420926572	0.385925557	0.347149888	0.30837422	0.269598551	0.237445383	0.249268568	0.276849797	0.315229526	0.353609255	0.396813318	0.435193047	0.455640932	0.450831486	0.426435763	0.395968144	0.359184174	0.31757587	0.2807919	0.255317275	0.238494867	0.245278193	0.257298156	0.27563447	0.293970784
0.064285714		0.399657437	0.407230709	0.423703218	0.447548763	0.480049077	0.50176478	0.523480482	0.542072159	0.537518374	0.505737926	0.451849835	0.38430802	0.325725895	0.267143771	0.208561647	0.173380012	0.187596982	0.225173455	0.273348457	0.321523458	0.36969846	0.417873462	0.438061696	0.420926572	0.385925557	0.347149888	0.30837422	0.269598551	0.237445383	0.249268568	0.276849797	0.315229526	0.353609255	0.396813318	0.435193047	0.455640932	0.450831486	0.426435763	0.395968144	0.359184174	0.31757587	0.2807919	0.255317275	0.238494867	0.245278193	0.257298156	0.27563447	0.293970784
0.063533835		0.369214225	0.377915161	0.395075947	0.421071933	0.454039685	0.478966438	0.503893191	0.526634723	0.52658092	0.499105298	0.447049256	0.381847836	0.323255399	0.264662962	0.206070525	0.169643276	0.182356248	0.219811638	0.270046113	0.320280588	0.370515063	0.420749538	0.443292936	0.428443898	0.393878748	0.35414014	0.314401533	0.274662925	0.240760136	0.252660213	0.281436217	0.323240116	0.365044016	0.412015454	0.453819354	0.476984734	0.472176043	0.444879349	0.410752274	0.370858595	0.325797378	0.2859037	0.258812722	0.2414958	0.250325889	0.263932025	0.283304763	0.302677502
0.062781955		0.369214225	0.377915161	0.395075947	0.421071933	0.454039685	0.478966438	0.503893191	0.526634723	0.52658092	0.499105298	0.447049256	0.381847836	0.323255399	0.264662962	0.206070525	0.169643276	0.182356248	0.219811638	0.270046113	0.320280588	0.370515063	0.420749538	0.443292936	0.428443898	0.393878748	0.35414014	0.314401533	0.274662925	0.240760136	0.252660213	0.281436217	0.323240116	0.365044016	0.412015454	0.453819354	0.476984734	0.472176043	0.444879349	0.410752274	0.370858595	0.325797378	0.2859037	0.258812722	0.2414958	0.250325889	0.263932025	0.283304763	0.302677502
0.062030075		0.340868125	0.348961044	0.367283966	0.394123446	0.428655975	0.456208127	0.483760279	0.508810693	0.514146612	0.490548784	0.442666858	0.38015122	0.323671463	0.267191707	0.210711951	0.172421002	0.184037445	0.220279325	0.270496058	0.32071279	0.370929523	0.421146255	0.44560484	0.431826241	0.397558193	0.357200451	0.31684271	0.276484968	0.241166188	0.25169672	0.281223377	0.326739951	0.372256526	0.423648639	0.469165214	0.497320971	0.49641735	0.470315791	0.43347549	0.389033409	0.33871579	0.294273709	0.262153485	0.241776792	0.250132194	0.265867764	0.289205114	0.312542464
0.061278195		0.340868125	0.348961044	0.367283966	0.394123446	0.428655975	0.456208127	0.483760279	0.508810693	0.514146612	0.490548784	0.442666858	0.38015122	0.323671463	0.267191707	0.210711951	0.172421002	0.184037445	0.220279325	0.270496058	0.32071279	0.370929523	0.421146255	0.44560484	0.431826241	0.397558193	0.357200451	0.31684271	0.276484968	0.241166188	0.25169672	0.281223377	0.326739951	0.372256526	0.423648639	0.469165214	0.497320971	0.49641735	0.470315791	0.43347549	0.389033409	0.33871579	0.294273709	0.262153485	0.241776792	0.250132194	0.265867764	0.289205114	0.312542464
0.060526316		0.340868125	0.348961044	0.367283966	0.394123446	0.428655975	0.456208127	0.483760279	0.508810693	0.514146612	0.490548784	0.442666858	0.38015122	0.323671463	0.267191707	0.210711951	0.172421002	0.184037445	0.220279325	0.270496058	0.32071279	0.370929523	0.421146255	0.44560484	0.431826241	0.397558193	0.357200451	0.31684271	0.276484968	0.241166188	0.25169672	0.281223377	0.326739951	0.372256526	0.423648639	0.469165214	0.497320971	0.49641735	0.470315791	0.43347549	0.389033409	0.33871579	0.294273709	0.262153485	0.241776792	0.250132194	0.265867764	0.289205114	0.312542464
0.059774436		0.332398725	0.337778807	0.353422007	0.377395872	0.410981534	0.436758599	0.462535663	0.481663136	0.485766775	0.465694399	0.42189171	0.36349898	0.310029598	0.256560216	0.203090834	0.16558314	0.176496504	0.211626374	0.261955152	0.31228393	0.362612708	0.412941486	0.439047466	0.427559401	0.39436966	0.353844504	0.313319349	0.272794193	0.236965669	0.243689646	0.270739208	0.317546167	0.364353126	0.419679972	0.466486931	0.499072166	0.503692664	0.48114746	0.445894204	0.402070553	0.349727014	0.305903363	0.271604804	0.247639771	0.254672436	0.270820325	0.295538609	0.320256892
0.059022556		0.332398725	0.337778807	0.353422007	0.377395872	0.410981534	0.436758599	0.462535663	0.481663136	0.485766775	0.465694399	0.42189171	0.36349898	0.310029598	0.256560216	0.203090834	0.16558314	0.176496504	0.211626374	0.261955152	0.31228393	0.362612708	0.412941486	0.439047466	0.427559401	0.39436966	0.353844504	0.313319349	0.272794193	0.236965669	0.243689646	0.270739208	0.317546167	0.364353126	0.419679972	0.466486931	0.499072166	0.503692664	0.48114746	0.445894204	0.402070553	0.349727014	0.305903363	0.271604804	0.247639771	0.254672436	0.270820325	0.295538609	0.320256892
0.058270677		0.315106186	0.321136733	0.337322264	0.361458233	0.391814205	0.417842238	0.443870271	0.465277506	0.47149939	0.452975029	0.411336455	0.355436744	0.302675556	0.249914369	0.197153181	0.158821206	0.166657431	0.198089992	0.246556927	0.295023863	0.343490799	0.391957734	0.420639563	0.412907786	0.382624846	0.344538081	0.306451315	0.26836455	0.232472267	0.236250474	0.260020851	0.307198639	0.354376428	0.410143611	0.457321399	0.495129116	0.505216556	0.487380286	0.453625924	0.409284719	0.35635412	0.312012915	0.274847299	0.241623675	0.244881354	0.259833841	0.286308847	0.312783852
0.057518797		0.315106186	0.321136733	0.337322264	0.361458233	0.391814205	0.417842238	0.443870271	0.465277506	0.47149939	0.452975029	0.411336455	0.355436744	0.302675556	0.249914369	0.197153181	0.158821206	0.166657431	0.198089992	0.246556927	0.295023863	0.343490799	0.391957734	0.420639563	0.412907786	0.382624846	0.344538081	0.306451315	0.26836455	0.232472267	0.236250474	0.260020851	0.307198639	0.354376428	0.410143611	0.457321399	0.495129116	0.505216556	0.487380286	0.453625924	0.409284719	0.35635412	0.312012915	0.274847299	0.241623675	0.244881354	0.259833841	0.286308847	0.312783852
0.056766917		0.297422803	0.2996677	0.31013236	0.333076677	0.36483254	0.391563185	0.412632326	0.431533497	0.441790225	0.426907753	0.390381196	0.337872456	0.289150044	0.240427632	0.19170522	0.153231777	0.159782616	0.18866974	0.23551469	0.282359641	0.329204591	0.376049541	0.405516268	0.400075339	0.372402713	0.335181787	0.297960861	0.260739935	0.223936749	0.215726468	0.235757877	0.282845627	0.329933377	0.377021126	0.424108876	0.465280118	0.489434538	0.485237823	0.454118773	0.410014485	0.365402396	0.320790307	0.281676985	0.244516383	0.235009373	0.2466005	0.275475711	0.304858723
0.056015038		0.297422803	0.2996677	0.31013236	0.333076677	0.36483254	0.391563185	0.412632326	0.431533497	0.441790225	0.426907753	0.390381196	0.337872456	0.289150044	0.240427632	0.19170522	0.153231777	0.159782616	0.18866974	0.23551469	0.282359641	0.329204591	0.376049541	0.405516268	0.400075339	0.372402713	0.335181787	0.297960861	0.260739935	0.223936749	0.215726468	0.235757877	0.282845627	0.329933377	0.377021126	0.424108876	0.465280118	0.489434538	0.485237823	0.454118773	0.410014485	0.365402396	0.320790307	0.281676985	0.244516383	0.235009373	0.2466005	0.275475711	0.304858723
0.055263158		0.297422803	0.2996677	0.31013236	0.333076677	0.36483254	0.391563185	0.412632326	0.431533497	0.441790225	0.426907753	0.390381196	0.337872456	0.289150044	0.240427632	0.19170522	0.153231777	0.159782616	0.18866974	0.23551469	0.282359641	0.329204591	0.376049541	0.405516268	0.400075339	0.372402713	0.335181787	0.297960861	0.260739935	0.223936749	0.215726468	0.235757877	0.282845627	0.329933377	0.377021126	0.424108876	0.465280118	0.489434538	0.485237823	0.454118773	0.410014485	0.365402396	0.320790307	0.281676985	0.244516383	0.235009373	0.2466005	0.275475711	0.304858723
0.054511278		0.302242275	0.304601833	0.318132256	0.334995528	0.359395369	0.379480595	0.40084052	0.417952225	0.418636996	0.403067456	0.367820359	0.3167892	0.269435307	0.222081414	0.174727521	0.144999944	0.1492204	0.176220791	0.222187819	0.268154846	0.314121874	0.360088902	0.391179399	0.388966616	0.364383142	0.328577162	0.292771182	0.256965202	0.221159222	0.209778102	0.225708439	0.269993297	0.317267188	0.364541078	0.411814969	0.457593848	0.488417462	0.490779215	0.464113473	0.420584969	0.373855171	0.327125374	0.281890588	0.238503799	0.222730061	0.229782773	0.259269078	0.291956676
0.053759398		0.302242275	0.304601833	0.318132256	0.334995528	0.359395369	0.379480595	0.40084052	0.417952225	0.418636996	0.403067456	0.367820359	0.3167892	0.269435307	0.222081414	0.174727521	0.144999944	0.1492204	0.176220791	0.222187819	0.268154846	0.314121874	0.360088902	0.391179399	0.388966616	0.364383142	0.328577162	0.292771182	0.256965202	0.221159222	0.209778102	0.225708439	0.269993297	0.317267188	0.364541078	0.411814969	0.457593848	0.488417462	0.490779215	0.464113473	0.420584969	0.373855171	0.327125374	0.281890588	0.238503799	0.222730061	0.229782773	0.259269078	0.291956676
0.053007519		0.318438009	0.320370943	0.329568753	0.34862942	0.366526596	0.387187248	0.403403589	0.417692065	0.42295074	0.406636651	0.371085882	0.323821773	0.276557663	0.229293554	0.182029444	0.14401892	0.145633853	0.169276334	0.215090321	0.260904308	0.306718296	0.352532283	0.385984306	0.379476955	0.357988483	0.320826253	0.283664024	0.246501794	0.209339564	0.193502129	0.222486544	0.264593621	0.314385018	0.364176415	0.413967812	0.461476967	0.496959448	0.49545062	0.464216973	0.420670972	0.371397566	0.322124161	0.275132998	0.22904896	0.200933124	0.219090085	0.248436014	0.284826319
0.052255639		0.318438009	0.320370943	0.329568753	0.34862942	0.366526596	0.387187248	0.403403589	0.417692065	0.42295074	0.406636651	0.371085882	0.323821773	0.276557663	0.229293554	0.182029444	0.14401892	0.145633853	0.169276334	0.215090321	0.260904308	0.306718296	0.352532283	0.385984306	0.379476955	0.357988483	0.320826253	0.283664024	0.246501794	0.209339564	0.193502129	0.222486544	0.264593621	0.314385018	0.364176415	0.413967812	0.461476967	0.496959448	0.49545062	0.464216973	0.420670972	0.371397566	0.322124161	0.275132998	0.22904896	0.200933124	0.219090085	0.248436014	0.284826319
0.051503759		0.350168786	0.353584188	0.363708618	0.379604974	0.402287555	0.418209431	0.434131306	0.446974594	0.44782672	0.428661329	0.389532435	0.334708951	0.284636203	0.234563455	0.184490707	0.144336745	0.143628609	0.165769873	0.212045753	0.258321632	0.304597512	0.350873391	0.386946623	0.382993218	0.363590823	0.325158916	0.286727009	0.248295101	0.209863194	0.189292581	0.214813238	0.256575785	0.311144763	0.36571374	0.422740243	0.474851694	0.517162738	0.52183753	0.50003304	0.453931635	0.400350542	0.344311923	0.293188356	0.242863523	0.207918609	0.213438681	0.242925698	0.285373588
0.05075188		0.350168786	0.353584188	0.363708618	0.379604974	0.402287555	0.418209431	0.434131306	0.446974594	0.44782672	0.428661329	0.389532435	0.334708951	0.284636203	0.234563455	0.184490707	0.144336745	0.143628609	0.165769873	0.212045753	0.258321632	0.304597512	0.350873391	0.386946623	0.382993218	0.363590823	0.325158916	0.286727009	0.248295101	0.209863194	0.189292581	0.214813238	0.256575785	0.311144763	0.36571374	0.422740243	0.474851694	0.517162738	0.52183753	0.50003304	0.453931635	0.400350542	0.344311923	0.293188356	0.242863523	0.207918609	0.213438681	0.242925698	0.285373588
0.05		0.350168786	0.353584188	0.363708618	0.379604974	0.402287555	0.418209431	0.434131306	0.446974594	0.44782672	0.428661329	0.389532435	0.334708951	0.284636203	0.234563455	0.184490707	0.144336745	0.143628609	0.165769873	0.212045753	0.258321632	0.304597512	0.350873391	0.386946623	0.382993218	0.363590823	0.325158916	0.286727009	0.248295101	0.209863194	0.189292581	0.214813238	0.256575785	0.311144763	0.36571374	0.422740243	0.474851694	0.517162738	0.52183753	0.50003304	0.453931635	0.400350542	0.344311923	0.293188356	0.242863523	0.207918609	0.213438681	0.242925698	0.285373588
0.04924812		0.335327804	0.340892034	0.357377395	0.386191817	0.420135266	0.447096422	0.469492865	0.486594323	0.487629187	0.465929824	0.421358196	0.360610318	0.306417173	0.252224028	0.198030884	0.154889916	0.152154176	0.182410191	0.229936643	0.277463095	0.324989547	0.372516	0.411370133	0.410773894	0.384137661	0.343108608	0.302079555	0.261050502	0.220021448	0.194520305	0.212819576	0.250847191	0.307250198	0.363653205	0.423767071	0.478376115	0.525543572	0.53670507	0.510103363	0.464110008	0.407361915	0.346902961	0.29194883	0.23703088	0.196772118	0.206584513	0.23615364	0.285415351
0.048496241		0.335327804	0.340892034	0.357377395	0.386191817	0.420135266	0.447096422	0.469492865	0.486594323	0.487629187	0.465929824	0.421358196	0.360610318	0.306417173	0.252224028	0.198030884	0.154889916	0.152154176	0.182410191	0.229936643	0.277463095	0.324989547	0.372516	0.411370133	0.410773894	0.384137661	0.343108608	0.302079555	0.261050502	0.220021448	0.194520305	0.212819576	0.250847191	0.307250198	0.363653205	0.423767071	0.478376115	0.525543572	0.53670507	0.510103363	0.464110008	0.407361915	0.346902961	0.29194883	0.23703088	0.196772118	0.206584513	0.23615364	0.285415351
0.047744361		0.311517143	0.32004128	0.3428368	0.377434236	0.422530753	0.458125115	0.490413462	0.516241327	0.52366296	0.503943064	0.459899782	0.395153272	0.336976061	0.278798851	0.22062164	0.172339955	0.167965786	0.198586797	0.250279834	0.302250216	0.354220598	0.40619098	0.458147932	0.460215944	0.433443652	0.387134525	0.340548052	0.293961579	0.247375106	0.207168481	0.222212129	0.259234744	0.320722247	0.386618486	0.450242359	0.512015533	0.56740886	0.582753257	0.557819876	0.5092113	0.442524017	0.3781091	0.315544881	0.252980662	0.204179521	0.209403865	0.237978014	0.292068959
0.046992481		0.311517143	0.32004128	0.3428368	0.377434236	0.422530753	0.458125115	0.490413462	0.516241327	0.52366296	0.503943064	0.459899782	0.395153272	0.336976061	0.278798851	0.22062164	0.172339955	0.167965786	0.198586797	0.250279834	0.302250216	0.354220598	0.40619098	0.458147932	0.460215944	0.433443652	0.387134525	0.340548052	0.293961579	0.247375106	0.207168481	0.222212129	0.259234744	0.320722247	0.386618486	0.450242359	0.512015533	0.56740886	0.582753257	0.557819876	0.5092113	0.442524017	0.3781091	0.315544881	0.252980662	0.204179521	0.209403865	0.237978014	0.292068959
0.046240602		0.311517143	0.32004128	0.3428368	0.377434236	0.422530753	0.458125115	0.490413462	0.516241327	0.52366296	0.503943064	0.459899782	0.395153272	0.336976061	0.278798851	0.22062164	0.172339955	0.167965786	0.198586797	0.250279834	0.302250216	0.354220598	0.40619098	0.458147932	0.460215944	0.433443652	0.387134525	0.340548052	0.293961579	0.247375106	0.207168481	0.222212129	0.259234744	0.320722247	0.386618486	0.450242359	0.512015533	0.56740886	0.582753257	0.557819876	0.5092113	0.442524017	0.3781091	0.315544881	0.252980662	0.204179521	0.209403865	0.237978014	0.292068959
0.045488722		0.270561857	0.276854703	0.2990813	0.33762536	0.388612194	0.432800086	0.471891643	0.505886865	0.52796341	0.518832173	0.481646844	0.419169329	0.360994089	0.302818849	0.244643609	0.1920942	0.185760062	0.219828369	0.277544311	0.338568765	0.399593219	0.460617674	0.521642128	0.52913488	0.501427743	0.448323123	0.393251549	0.338179976	0.283108402	0.233285143	0.243688982	0.279039129	0.346488727	0.415838848	0.485188968	0.554539089	0.618640894	0.639487917	0.620645818	0.571079728	0.49977551	0.428471291	0.357167072	0.285862853	0.227573961	0.223005183	0.246763147	0.306761157
0.044736842		0.270561857	0.276854703	0.2990813	0.33762536	0.388612194	0.432800086	0.471891643	0.505886865	0.52796341	0.518832173	0.481646844	0.419169329	0.360994089	0.302818849	0.244643609	0.1920942	0.185760062	0.219828369	0.277544311	0.338568765	0.399593219	0.460617674	0.521642128	0.52913488	0.501427743	0.448323123	0.393251549	0.338179976	0.283108402	0.233285143	0.243688982	0.279039129	0.346488727	0.415838848	0.485188968	0.554539089	0.618640894	0.639487917	0.620645818	0.571079728	0.49977551	0.428471291	0.357167072	0.285862853	0.227573961	0.223005183	0.246763147	0.306761157
0.043984962		0.19592517	0.205631773	0.227497374	0.260386512	0.304809776	0.349540664	0.389265876	0.42552561	0.45207874	0.457223785	0.439506631	0.395260544	0.34762004	0.299979537	0.252339033	0.204698529	0.18570657	0.219691314	0.280921775	0.350481126	0.420040478	0.489599829	0.559159181	0.581864596	0.556765675	0.50112492	0.439808305	0.378491689	0.317175074	0.25946957	0.272197784	0.311941005	0.38881724	0.469839813	0.554608962	0.635631535	0.713042996	0.738697371	0.714194765	0.656692538	0.572899589	0.485360064	0.401567115	0.317774167	0.247291143	0.244932137	0.273177938	0.343974217
0.043233083		0.19592517	0.205631773	0.227497374	0.260386512	0.304809776	0.349540664	0.389265876	0.42552561	0.45207874	0.457223785	0.439506631	0.395260544	0.34762004	0.299979537	0.252339033	0.204698529	0.18570657	0.219691314	0.280921775	0.350481126	0.420040478	0.489599829	0.559159181	0.581864596	0.556765675	0.50112492	0.439808305	0.378491689	0.317175074	0.25946957	0.272197784	0.311941005	0.38881724	0.469839813	0.554608962	0.635631535	0.713042996	0.738697371	0.714194765	0.656692538	0.572899589	0.485360064	0.401567115	0.317774167	0.247291143	0.244932137	0.273177938	0.343974217
0.042481203		0.137670221	0.143513942	0.160547173	0.18662184	0.225705205	0.268920005	0.308855772	0.345512504	0.376880658	0.392904919	0.387750621	0.357246477	0.317543273	0.277840069	0.238136866	0.197878519	0.179497309	0.213315388	0.275543938	0.348821835	0.422099732	0.495377629	0.568655526	0.597226805	0.577532978	0.52304156	0.460733416	0.398425272	0.336117128	0.276376387	0.291318755	0.335861378	0.426019577	0.523322225	0.623128419	0.720431067	0.815166312	0.855081598	0.835245971	0.771690632	0.673219865	0.572245552	0.473774785	0.375304018	0.287504869	0.264861882	0.295627631	0.380970531
0.041729323		0.137670221	0.143513942	0.160547173	0.18662184	0.225705205	0.268920005	0.308855772	0.345512504	0.376880658	0.392904919	0.387750621	0.357246477	0.317543273	0.277840069	0.238136866	0.197878519	0.179497309	0.213315388	0.275543938	0.348821835	0.422099732	0.495377629	0.568655526	0.597226805	0.577532978	0.52304156	0.460733416	0.398425272	0.336117128	0.276376387	0.291318755	0.335861378	0.426019577	0.523322225	0.623128419	0.720431067	0.815166312	0.855081598	0.835245971	0.771690632	0.673219865	0.572245552	0.473774785	0.375304018	0.287504869	0.264861882	0.295627631	0.380970531
0.040977444		0.137670221	0.143513942	0.160547173	0.18662184	0.225705205	0.268920005	0.308855772	0.345512504	0.376880658	0.392904919	0.387750621	0.357246477	0.317543273	0.277840069	0.238136866	0.197878519	0.179497309	0.213315388	0.275543938	0.348821835	0.422099732	0.495377629	0.568655526	0.597226805	0.577532978	0.52304156	0.460733416	0.398425272	0.336117128	0.276376387	0.291318755	0.335861378	0.426019577	0.523322225	0.623128419	0.720431067	0.815166312	0.855081598	0.835245971	0.771690632	0.673219865	0.572245552	0.473774785	0.375304018	0.287504869	0.264861882	0.295627631	0.380970531
0.040225564		0.081826638	0.086946081	0.09897179	0.11797821	0.143573508	0.182780892	0.217524405	0.250460716	0.286233228	0.303880042	0.300451741	0.286205413	0.253843372	0.226357977	0.198872582	0.163431543	0.152992838	0.187445565	0.240669288	0.307717865	0.374766443	0.441815021	0.508863599	0.536782839	0.524453084	0.480445277	0.425751201	0.371057124	0.316363048	0.263055401	0.263260648	0.310407263	0.410453517	0.522506762	0.634560007	0.746613252	0.857280068	0.927867175	0.917169009	0.851159179	0.742049809	0.631395315	0.520740821	0.410086328	0.313152284	0.284316953	0.305928004	0.382390103
0.039473684		0.081826638	0.086946081	0.09897179	0.11797821	0.143573508	0.182780892	0.217524405	0.250460716	0.286233228	0.303880042	0.300451741	0.286205413	0.253843372	0.226357977	0.198872582	0.163431543	0.152992838	0.187445565	0.240669288	0.307717865	0.374766443	0.441815021	0.508863599	0.536782839	0.524453084	0.480445277	0.425751201	0.371057124	0.316363048	0.263055401	0.263260648	0.310407263	0.410453517	0.522506762	0.634560007	0.746613252	0.857280068	0.927867175	0.917169009	0.851159179	0.742049809	0.631395315	0.520740821	0.410086328	0.313152284	0.284316953	0.305928004	0.382390103
0.038721805		0.062989693	0.062528112	0.070549111	0.08015063	0.092887014	0.125396294	0.153627239	0.177295114	0.201424569	0.217628259	0.22193641	0.216665162	0.191033251	0.169407597	0.147781943	0.126156289	0.117807446	0.135444273	0.175306069	0.229397696	0.283489323	0.33758095	0.391672576	0.419172794	0.416560102	0.387717123	0.347364333	0.307011542	0.266658752	0.226305962	0.225402529	0.271657868	0.359539819	0.465735135	0.575417407	0.681612723	0.787808039	0.865450794	0.867656553	0.816841807	0.717184883	0.610806558	0.507915189	0.405023819	0.308556509	0.277949928	0.306466199	0.402363849
0.037969925		0.062989693	0.062528112	0.070549111	0.08015063	0.092887014	0.125396294	0.153627239	0.177295114	0.201424569	0.217628259	0.22193641	0.216665162	0.191033251	0.169407597	0.147781943	0.126156289	0.117807446	0.135444273	0.175306069	0.229397696	0.283489323	0.33758095	0.391672576	0.419172794	0.416560102	0.387717123	0.347364333	0.307011542	0.266658752	0.226305962	0.225402529	0.271657868	0.359539819	0.465735135	0.575417407	0.681612723	0.787808039	0.865450794	0.867656553	0.816841807	0.717184883	0.610806558	0.507915189	0.405023819	0.308556509	0.277949928	0.306466199	0.402363849
0.037218045		0.059538684	0.060178155	0.064968197	0.074309978	0.083555773	0.10325876	0.117528108	0.130651821	0.143136064	0.149927446	0.151464475	0.144198872	0.128071269	0.114631591	0.101191913	0.087752235	0.081751258	0.096206078	0.125503869	0.163922379	0.202340888	0.240759397	0.279177906	0.303443091	0.300665215	0.284463477	0.25788786	0.231312243	0.204736627	0.17816101	0.177302726	0.224317362	0.291508001	0.379126998	0.476593904	0.565001134	0.653408363	0.725500807	0.723853069	0.692508229	0.615401963	0.523317219	0.440292153	0.357267087	0.27424202	0.243420975	0.264850566	0.348144513
0.036466165		0.059538684	0.060178155	0.064968197	0.074309978	0.083555773	0.10325876	0.117528108	0.130651821	0.143136064	0.149927446	0.151464475	0.144198872	0.128071269	0.114631591	0.101191913	0.087752235	0.081751258	0.096206078	0.125503869	0.163922379	0.202340888	0.240759397	0.279177906	0.303443091	0.300665215	0.284463477	0.25788786	0.231312243	0.204736627	0.17816101	0.177302726	0.224317362	0.291508001	0.379126998	0.476593904	0.565001134	0.653408363	0.725500807	0.723853069	0.692508229	0.615401963	0.523317219	0.440292153	0.357267087	0.27424202	0.243420975	0.264850566	0.348144513
0.035714286		0.059538684	0.060178155	0.064968197	0.074309978	0.083555773	0.10325876	0.117528108	0.130651821	0.143136064	0.149927446	0.151464475	0.144198872	0.128071269	0.114631591	0.101191913	0.087752235	0.081751258	0.096206078	0.125503869	0.163922379	0.202340888	0.240759397	0.279177906	0.303443091	0.300665215	0.284463477	0.25788786	0.231312243	0.204736627	0.17816101	0.177302726	0.224317362	0.291508001	0.379126998	0.476593904	0.565001134	0.653408363	0.725500807	0.723853069	0.692508229	0.615401963	0.523317219	0.440292153	0.357267087	0.27424202	0.243420975	0.264850566	0.348144513
0.034962406		0.08054958	0.079390423	0.080820602	0.084094548	0.091126344	0.100967196	0.113731613	0.120142154	0.127711852	0.129011308	0.125474156	0.115200427	0.098209318	0.076726656	0.064201737	0.051676818	0.049057316	0.060257616	0.082408795	0.11041578	0.143296647	0.168924879	0.19455311	0.210424944	0.209693661	0.194295814	0.177402514	0.156301125	0.139407825	0.122514524	0.11792239	0.146867007	0.193424016	0.25647423	0.329778328	0.400388021	0.470997713	0.533278808	0.544076849	0.53240245	0.481756322	0.414657502	0.350253087	0.285848672	0.221444256	0.190856318	0.200562157	0.259606148
0.034210526		0.08054958	0.079390423	0.080820602	0.084094548	0.091126344	0.100967196	0.113731613	0.120142154	0.127711852	0.129011308	0.125474156	0.115200427	0.098209318	0.076726656	0.064201737	0.051676818	0.049057316	0.060257616	0.082408795	0.11041578	0.143296647	0.168924879	0.19455311	0.210424944	0.209693661	0.194295814	0.177402514	0.156301125	0.139407825	0.122514524	0.11792239	0.146867007	0.193424016	0.25647423	0.329778328	0.400388021	0.470997713	0.533278808	0.544076849	0.53240245	0.481756322	0.414657502	0.350253087	0.285848672	0.221444256	0.190856318	0.200562157	0.259606148
0.033458647		0.09000478	0.090892613	0.09278609	0.098919213	0.103406942	0.110996964	0.114740697	0.119978521	0.126105527	0.123027715	0.114671944	0.103908835	0.088537397	0.073222463	0.056655423	0.040669538	0.037400816	0.04207033	0.056432939	0.078278964	0.098508748	0.118887719	0.140112523	0.150935977	0.15494089	0.146560245	0.128301021	0.115808903	0.103316785	0.087620665	0.079795797	0.091137134	0.122173248	0.163850066	0.213146729	0.259876524	0.30660632	0.350957051	0.376265069	0.37292241	0.348493524	0.303980563	0.262034469	0.220088375	0.178142281	0.140760711	0.13606941	0.166061514
0.032706767		0.09000478	0.090892613	0.09278609	0.098919213	0.103406942	0.110996964	0.114740697	0.119978521	0.126105527	0.123027715	0.114671944	0.103908835	0.088537397	0.073222463	0.056655423	0.040669538	0.037400816	0.04207033	0.056432939	0.078278964	0.098508748	0.118887719	0.140112523	0.150935977	0.15494089	0.146560245	0.128301021	0.115808903	0.103316785	0.087620665	0.079795797	0.091137134	0.122173248	0.163850066	0.213146729	0.259876524	0.30660632	0.350957051	0.376265069	0.37292241	0.348493524	0.303980563	0.262034469	0.220088375	0.178142281	0.140760711	0.13606941	0.166061514
0.031954887		0.086892217	0.086982735	0.091987218	0.099538954	0.108193496	0.119913255	0.127975749	0.134785	0.140269012	0.137018416	0.128089659	0.113702794	0.094999836	0.077086907	0.057795628	0.04171165	0.035829949	0.039871356	0.052631593	0.072362187	0.091824892	0.11557778	0.136029815	0.147724409	0.149871829	0.142556804	0.126231464	0.109725514	0.092418185	0.076439129	0.065536927	0.070768892	0.088056609	0.117044543	0.151924306	0.187649881	0.218272609	0.248895338	0.266529726	0.263838812	0.249006508	0.2229222	0.186378365	0.153488437	0.12455833	0.096327001	0.095458147	0.103851945
0.031203008		0.086892217	0.086982735	0.091987218	0.099538954	0.108193496	0.119913255	0.127975749	0.134785	0.140269012	0.137018416	0.128089659	0.113702794	0.094999836	0.077086907	0.057795628	0.04171165	0.035829949	0.039871356	0.052631593	0.072362187	0.091824892	0.11557778	0.136029815	0.147724409	0.149871829	0.142556804	0.126231464	0.109725514	0.092418185	0.076439129	0.065536927	0.070768892	0.088056609	0.117044543	0.151924306	0.187649881	0.218272609	0.248895338	0.266529726	0.263838812	0.249006508	0.2229222	0.186378365	0.153488437	0.12455833	0.096327001	0.095458147	0.103851945
0.030451128		0.086892217	0.086982735	0.091987218	0.099538954	0.108193496	0.119913255	0.127975749	0.134785	0.140269012	0.137018416	0.128089659	0.113702794	0.094999836	0.077086907	0.057795628	0.04171165	0.035829949	0.039871356	0.052631593	0.072362187	0.091824892	0.11557778	0.136029815	0.147724409	0.149871829	0.142556804	0.126231464	0.109725514	0.092418185	0.076439129	0.065536927	0.070768892	0.088056609	0.117044543	0.151924306	0.187649881	0.218272609	0.248895338	0.266529726	0.263838812	0.249006508	0.2229222	0.186378365	0.153488437	0.12455833	0.096327001	0.095458147	0.103851945
0.029699248		0.085947394	0.0873791	0.09104714	0.10123457	0.115480994	0.131051412	0.140101387	0.151985933	0.157573495	0.155888668	0.145219183	0.128303927	0.105818329	0.086199231	0.066529805	0.051115801	0.04472029	0.048380827	0.062317759	0.083454952	0.104833631	0.127172921	0.149668726	0.163410466	0.164677288	0.157208899	0.139396985	0.119686066	0.099793306	0.080353886	0.065790725	0.066719805	0.078825253	0.099607397	0.127569497	0.156890926	0.183044523	0.209198119	0.228535099	0.228719185	0.218755885	0.198602807	0.169365699	0.140710885	0.116670138	0.090770249	0.078814412	0.079401346
0.028947368		0.085947394	0.0873791	0.09104714	0.10123457	0.115480994	0.131051412	0.140101387	0.151985933	0.157573495	0.155888668	0.145219183	0.128303927	0.105818329	0.086199231	0.066529805	0.051115801	0.04472029	0.048380827	0.062317759	0.083454952	0.104833631	0.127172921	0.149668726	0.163410466	0.164677288	0.157208899	0.139396985	0.119686066	0.099793306	0.080353886	0.065790725	0.066719805	0.078825253	0.099607397	0.127569497	0.156890926	0.183044523	0.209198119	0.228535099	0.228719185	0.218755885	0.198602807	0.169365699	0.140710885	0.116670138	0.090770249	0.078814412	0.079401346
0.028195489		0.071697195	0.074846589	0.080548829	0.092020787	0.10684674	0.126656167	0.14023676	0.15157623	0.158977999	0.161627776	0.153927232	0.138061106	0.114990641	0.094816694	0.078260726	0.06034097	0.052560487	0.055477892	0.070241128	0.091889599	0.118822113	0.145495544	0.170962174	0.189945076	0.195336227	0.188159073	0.171031986	0.146391939	0.122697342	0.10236164	0.082810663	0.079512059	0.08983252	0.109173704	0.137808479	0.165967134	0.192211677	0.21845622	0.237115339	0.238765226	0.230751624	0.21030141	0.18145772	0.151635817	0.124937318	0.098238819	0.079960196	0.075572782
0.027443609		0.071697195	0.074846589	0.080548829	0.092020787	0.10684674	0.126656167	0.14023676	0.15157623	0.158977999	0.161627776	0.153927232	0.138061106	0.114990641	0.094816694	0.078260726	0.06034097	0.052560487	0.055477892	0.070241128	0.091889599	0.118822113	0.145495544	0.170962174	0.189945076	0.195336227	0.188159073	0.171031986	0.146391939	0.122697342	0.10236164	0.082810663	0.079512059	0.08983252	0.109173704	0.137808479	0.165967134	0.192211677	0.21845622	0.237115339	0.238765226	0.230751624	0.21030141	0.18145772	0.151635817	0.124937318	0.098238819	0.079960196	0.075572782
0.026691729		0.053851669	0.057309187	0.064097423	0.075169038	0.087818132	0.10849771	0.121910089	0.134321987	0.145285298	0.14935041	0.145438294	0.135852258	0.114179646	0.096656212	0.082721217	0.066777291	0.058249641	0.062599509	0.078845842	0.103802349	0.13522472	0.167241986	0.195075918	0.220061533	0.227758802	0.221919629	0.203819033	0.176110631	0.148298406	0.124669517	0.101040627	0.09416245	0.105050326	0.125727728	0.158891701	0.191661047	0.222587951	0.253514855	0.276931521	0.279639565	0.272368636	0.24856169	0.215074372	0.179842684	0.147194511	0.114546338	0.091420817	0.08254977
0.02593985		0.053851669	0.057309187	0.064097423	0.075169038	0.087818132	0.10849771	0.121910089	0.134321987	0.145285298	0.14935041	0.145438294	0.135852258	0.114179646	0.096656212	0.082721217	0.066777291	0.058249641	0.062599509	0.078845842	0.103802349	0.13522472	0.167241986	0.195075918	0.220061533	0.227758802	0.221919629	0.203819033	0.176110631	0.148298406	0.124669517	0.101040627	0.09416245	0.105050326	0.125727728	0.158891701	0.191661047	0.222587951	0.253514855	0.276931521	0.279639565	0.272368636	0.24856169	0.215074372	0.179842684	0.147194511	0.114546338	0.091420817	0.08254977
0.02518797		0.053851669	0.057309187	0.064097423	0.075169038	0.087818132	0.10849771	0.121910089	0.134321987	0.145285298	0.14935041	0.145438294	0.135852258	0.114179646	0.096656212	0.082721217	0.066777291	0.058249641	0.062599509	0.078845842	0.103802349	0.13522472	0.167241986	0.195075918	0.220061533	0.227758802	0.221919629	0.203819033	0.176110631	0.148298406	0.124669517	0.101040627	0.09416245	0.105050326	0.125727728	0.158891701	0.191661047	0.222587951	0.253514855	0.276931521	0.279639565	0.272368636	0.24856169	0.215074372	0.179842684	0.147194511	0.114546338	0.091420817	0.08254977
0.02443609		0.032346474	0.034161622	0.03900767	0.048273382	0.060125438	0.075761905	0.089791373	0.103147794	0.116366239	0.123872487	0.124289263	0.116567992	0.103485165	0.08792831	0.075613539	0.061621596	0.054596666	0.05896914	0.076779183	0.105643575	0.140677858	0.168749341	0.196820824	0.221970877	0.233527289	0.228361285	0.208213615	0.182130148	0.159767396	0.137404644	0.114350654	0.107810977	0.115449771	0.142313818	0.1788223	0.221292247	0.260781462	0.300270676	0.33043471	0.342817383	0.333339177	0.305369031	0.264397486	0.221034631	0.180802303	0.140569975	0.11138594	0.098183014
0.023684211		0.032346474	0.034161622	0.03900767	0.048273382	0.060125438	0.075761905	0.089791373	0.103147794	0.116366239	0.123872487	0.124289263	0.116567992	0.103485165	0.08792831	0.075613539	0.061621596	0.054596666	0.05896914	0.076779183	0.105643575	0.140677858	0.168749341	0.196820824	0.221970877	0.233527289	0.228361285	0.208213615	0.182130148	0.159767396	0.137404644	0.114350654	0.107810977	0.115449771	0.142313818	0.1788223	0.221292247	0.260781462	0.300270676	0.33043471	0.342817383	0.333339177	0.305369031	0.264397486	0.221034631	0.180802303	0.140569975	0.11138594	0.098183014
0.022932331		0.023268867	0.018628401	0.02308306	0.027333463	0.033933871	0.046942056	0.060054446	0.070411397	0.087673174	0.095372146	0.098606888	0.094759721	0.083249285	0.071120052	0.0585667	0.045027209	0.039241054	0.042277669	0.056856218	0.082718075	0.113875991	0.142972898	0.170791583	0.195313423	0.21094996	0.208838168	0.191922684	0.166104747	0.146565511	0.127026275	0.106253667	0.099565883	0.116600953	0.147662342	0.192937241	0.244883639	0.291597502	0.338311365	0.374608458	0.386850367	0.38510068	0.357114565	0.310451239	0.266529441	0.222607642	0.178685844	0.144660774	0.119251725
0.022180451		0.023268867	0.018628401	0.02308306	0.027333463	0.033933871	0.046942056	0.060054446	0.070411397	0.087673174	0.095372146	0.098606888	0.094759721	0.083249285	0.071120052	0.0585667	0.045027209	0.039241054	0.042277669	0.056856218	0.082718075	0.113875991	0.142972898	0.170791583	0.195313423	0.21094996	0.208838168	0.191922684	0.166104747	0.146565511	0.127026275	0.106253667	0.099565883	0.116600953	0.147662342	0.192937241	0.244883639	0.291597502	0.338311365	0.374608458	0.386850367	0.38510068	0.357114565	0.310451239	0.266529441	0.222607642	0.178685844	0.144660774	0.119251725
0.021428571		0.023333454	0.019891103	0.018420976	0.0200619	0.023602931	0.03039354	0.035933748	0.040867578	0.050996975	0.058402178	0.061291382	0.061520766	0.055862289	0.048713764	0.040821055	0.032018107	0.027538378	0.030766004	0.041432116	0.06068534	0.084460021	0.107738184	0.130173368	0.149681266	0.16445686	0.164892945	0.153559691	0.135118823	0.120733996	0.106349168	0.091926761	0.088822093	0.105428968	0.136990635	0.183635374	0.23787362	0.286907443	0.335941267	0.373732511	0.393505834	0.396247449	0.374743512	0.328445257	0.283728165	0.239011073	0.194293981	0.156388892	0.127830702
0.020676692		0.023333454	0.019891103	0.018420976	0.0200619	0.023602931	0.03039354	0.035933748	0.040867578	0.050996975	0.058402178	0.061291382	0.061520766	0.055862289	0.048713764	0.040821055	0.032018107	0.027538378	0.030766004	0.041432116	0.06068534	0.084460021	0.107738184	0.130173368	0.149681266	0.16445686	0.164892945	0.153559691	0.135118823	0.120733996	0.106349168	0.091926761	0.088822093	0.105428968	0.136990635	0.183635374	0.23787362	0.286907443	0.335941267	0.373732511	0.393505834	0.396247449	0.374743512	0.328445257	0.283728165	0.239011073	0.194293981	0.156388892	0.127830702
0.019924812		0.023333454	0.019891103	0.018420976	0.0200619	0.023602931	0.03039354	0.035933748	0.040867578	0.050996975	0.058402178	0.061291382	0.061520766	0.055862289	0.048713764	0.040821055	0.032018107	0.027538378	0.030766004	0.041432116	0.06068534	0.084460021	0.107738184	0.130173368	0.149681266	0.16445686	0.164892945	0.153559691	0.135118823	0.120733996	0.106349168	0.091926761	0.088822093	0.105428968	0.136990635	0.183635374	0.23787362	0.286907443	0.335941267	0.373732511	0.393505834	0.396247449	0.374743512	0.328445257	0.283728165	0.239011073	0.194293981	0.156388892	0.127830702
0.019172932		0.012901521	0.012898589	0.012091342	0.012208529	0.014517221	0.015699036	0.020956843	0.025988857	0.031547487	0.035828485	0.037184601	0.038017342	0.036284146	0.030655959	0.024131559	0.017670359	0.016468619	0.01894018	0.024090781	0.034525041	0.047041523	0.060712827	0.078534841	0.089712694	0.100714136	0.104188031	0.099680573	0.09109073	0.080296651	0.068207868	0.060204798	0.060138681	0.075013054	0.104442017	0.14636793	0.203394895	0.252229127	0.30106336	0.340171131	0.364831775	0.372384086	0.356752036	0.313155332	0.267967979	0.225950871	0.183933764	0.146666499	0.118172343
0.018421053		0.012901521	0.012898589	0.012091342	0.012208529	0.014517221	0.015699036	0.020956843	0.025988857	0.031547487	0.035828485	0.037184601	0.038017342	0.036284146	0.030655959	0.024131559	0.017670359	0.016468619	0.01894018	0.024090781	0.034525041	0.047041523	0.060712827	0.078534841	0.089712694	0.100714136	0.104188031	0.099680573	0.09109073	0.080296651	0.068207868	0.060204798	0.060138681	0.075013054	0.104442017	0.14636793	0.203394895	0.252229127	0.30106336	0.340171131	0.364831775	0.372384086	0.356752036	0.313155332	0.267967979	0.225950871	0.183933764	0.146666499	0.118172343
0.017669173		0.010456891	0.014935323	0.015252838	0.014835132	0.012570612	0.012456803	0.01250403	0.015908388	0.016999112	0.01710778	0.017415643	0.018214377	0.017470521	0.016537845	0.013577536	0.008787719	0.008840798	0.01032273	0.013185261	0.019223927	0.023826799	0.033614399	0.042298655	0.046789683	0.053217014	0.054549992	0.052077551	0.049932972	0.0415374	0.036421401	0.033815088	0.035298737	0.046488981	0.069596367	0.10086374	0.144140118	0.182605848	0.221071577	0.252813518	0.276494733	0.284104688	0.270022595	0.238864936	0.204740965	0.173249715	0.141758465	0.112566344	0.090396645
0.016917293		0.010456891	0.014935323	0.015252838	0.014835132	0.012570612	0.012456803	0.01250403	0.015908388	0.016999112	0.01710778	0.017415643	0.018214377	0.017470521	0.016537845	0.013577536	0.008787719	0.008840798	0.01032273	0.013185261	0.019223927	0.023826799	0.033614399	0.042298655	0.046789683	0.053217014	0.054549992	0.052077551	0.049932972	0.0415374	0.036421401	0.033815088	0.035298737	0.046488981	0.069596367	0.10086374	0.144140118	0.182605848	0.221071577	0.252813518	0.276494733	0.284104688	0.270022595	0.238864936	0.204740965	0.173249715	0.141758465	0.112566344	0.090396645
0.016165414		0.015889923	0.013394524	0.009986658	0.010023044	0.008003654	0.007446403	0.00724662	0.005428661	0.007822467	0.008863594	0.00893471	0.010134718	0.010526024	0.008079661	0.007588443	0.006325205	0.006574165	0.008012436	0.009057285	0.011403177	0.012625892	0.015914261	0.017946011	0.018783889	0.021033148	0.021157073	0.019521617	0.018526237	0.015396484	0.013540627	0.01440668	0.015608676	0.021587113	0.033909703	0.052998701	0.080533381	0.106514096	0.131259111	0.153443861	0.17219754	0.17849038	0.17168961	0.152521498	0.130758595	0.106044094	0.085874757	0.066297761	0.058619591
0.015413534		0.015889923	0.013394524	0.009986658	0.010023044	0.008003654	0.007446403	0.00724662	0.005428661	0.007822467	0.008863594	0.00893471	0.010134718	0.010526024	0.008079661	0.007588443	0.006325205	0.006574165	0.008012436	0.009057285	0.011403177	0.012625892	0.015914261	0.017946011	0.018783889	0.021033148	0.021157073	0.019521617	0.018526237	0.015396484	0.013540627	0.01440668	0.015608676	0.021587113	0.033909703	0.052998701	0.080533381	0.106514096	0.131259111	0.153443861	0.17219754	0.17849038	0.17168961	0.152521498	0.130758595	0.106044094	0.085874757	0.066297761	0.058619591
0.014661654		0.015889923	0.013394524	0.009986658	0.010023044	0.008003654	0.007446403	0.00724662	0.005428661	0.007822467	0.008863594	0.00893471	0.010134718	0.010526024	0.008079661	0.007588443	0.006325205	0.006574165	0.008012436	0.009057285	0.011403177	0.012625892	0.015914261	0.017946011	0.018783889	0.021033148	0.021157073	0.019521617	0.018526237	0.015396484	0.013540627	0.01440668	0.015608676	0.021587113	0.033909703	0.052998701	0.080533381	0.106514096	0.131259111	0.153443861	0.17219754	0.17849038	0.17168961	0.152521498	0.130758595	0.106044094	0.085874757	0.066297761	0.058619591
0.013909774		0.016073599	0.016950307	0.016858185	0.014879533	0.015485773	0.013906859	0.012604794	0.01187208	0.012396115	0.010482883	0.010251439	0.008444124	0.007439932	0.00655398	0.006507036	0.004789409	0.005301731	0.005413232	0.005519927	0.005219915	0.006387066	0.006604505	0.006743249	0.006285917	0.006696521	0.007387958	0.008336094	0.007763888	0.007560225	0.006376487	0.006269704	0.007705223	0.010276328	0.015146577	0.022373006	0.03411863	0.046921496	0.058977846	0.069048049	0.078570601	0.081993889	0.080373571	0.072818774	0.063246231	0.051594483	0.039456601	0.028719177	0.025530813
0.013157895		0.016073599	0.016950307	0.016858185	0.014879533	0.015485773	0.013906859	0.012604794	0.01187208	0.012396115	0.010482883	0.010251439	0.008444124	0.007439932	0.00655398	0.006507036	0.004789409	0.005301731	0.005413232	0.005519927	0.005219915	0.006387066	0.006604505	0.006743249	0.006285917	0.006696521	0.007387958	0.008336094	0.007763888	0.007560225	0.006376487	0.006269704	0.007705223	0.010276328	0.015146577	0.022373006	0.03411863	0.046921496	0.058977846	0.069048049	0.078570601	0.081993889	0.080373571	0.072818774	0.063246231	0.051594483	0.039456601	0.028719177	0.025530813
0.012406015		0.017696285	0.014158987	0.011558372	0.011979394	0.011427295	0.01154588	0.009918901	0.006518061	0.007741873	0.007710635	0.006577266	0.006805667	0.006313291	0.004919841	0.004713216	0.003266661	0.003630176	0.00372306	0.004097855	0.003997393	0.004878266	0.006016183	0.00635622	0.006456989	0.007164075	0.00682766	0.007556092	0.006952676	0.005928747	0.006534772	0.00600252	0.006396272	0.007827191	0.008165137	0.010648761	0.013956877	0.018318324	0.023913399	0.030567615	0.033618154	0.035712805	0.035351613	0.033278985	0.029514992	0.023619228	0.016222277	0.011839526	0.010845377
0.011654135		0.017696285	0.014158987	0.011558372	0.011979394	0.011427295	0.01154588	0.009918901	0.006518061	0.007741873	0.007710635	0.006577266	0.006805667	0.006313291	0.004919841	0.004713216	0.003266661	0.003630176	0.00372306	0.004097855	0.003997393	0.004878266	0.006016183	0.00635622	0.006456989	0.007164075	0.00682766	0.007556092	0.006952676	0.005928747	0.006534772	0.00600252	0.006396272	0.007827191	0.008165137	0.010648761	0.013956877	0.018318324	0.023913399	0.030567615	0.033618154	0.035712805	0.035351613	0.033278985	0.029514992	0.023619228	0.016222277	0.011839526	0.010845377
0.010902256		0.019859299	0.016725822	0.014945159	0.016445068	0.01545091	0.01516467	0.013020038	0.011190247	0.01284895	0.01079076	0.008297685	0.007479724	0.006975699	0.005845024	0.004928003	0.003784368	0.004677782	0.005882402	0.005469153	0.005501057	0.006381685	0.006323025	0.006408666	0.006032962	0.005017886	0.005528607	0.00566743	0.005604922	0.005299623	0.004317635	0.004680707	0.005868815	0.007134255	0.007718589	0.006973965	0.007763826	0.01053085	0.011603836	0.01156439	0.0112758	0.011838364	0.011935174	0.011418673	0.009878626	0.008875247	0.007095313	0.006463313	0.005587635
0.010150376		0.019859299	0.016725822	0.014945159	0.016445068	0.01545091	0.01516467	0.013020038	0.011190247	0.01284895	0.01079076	0.008297685	0.007479724	0.006975699	0.005845024	0.004928003	0.003784368	0.004677782	0.005882402	0.005469153	0.005501057	0.006381685	0.006323025	0.006408666	0.006032962	0.005017886	0.005528607	0.00566743	0.005604922	0.005299623	0.004317635	0.004680707	0.005868815	0.007134255	0.007718589	0.006973965	0.007763826	0.01053085	0.011603836	0.01156439	0.0112758	0.011838364	0.011935174	0.011418673	0.009878626	0.008875247	0.007095313	0.006463313	0.005587635
0.009398496		0.019859299	0.016725822	0.014945159	0.016445068	0.01545091	0.01516467	0.013020038	0.011190247	0.01284895	0.01079076	0.008297685	0.007479724	0.006975699	0.005845024	0.004928003	0.003784368	0.004677782	0.005882402	0.005469153	0.005501057	0.006381685	0.006323025	0.006408666	0.006032962	0.005017886	0.005528607	0.00566743	0.005604922	0.005299623	0.004317635	0.004680707	0.005868815	0.007134255	0.007718589	0.006973965	0.007763826	0.01053085	0.011603836	0.01156439	0.0112758	0.011838364	0.011935174	0.011418673	0.009878626	0.008875247	0.007095313	0.006463313	0.005587635
0.008646617		0.01390647	0.012594535	0.015289207	0.016213512	0.01423993	0.014414639	0.014940315	0.012577849	0.012750495	0.010364806	0.007461836	0.007374727	0.005060136	0.004504856	0.0041107	0.003397444	0.003316622	0.003505267	0.004092446	0.004448184	0.003524618	0.003954267	0.00363348	0.003146418	0.004075791	0.004042771	0.004541641	0.004897982	0.005147876	0.005307464	0.004982458	0.004461021	0.004534183	0.004654302	0.004297961	0.003596042	0.004543058	0.005127589	0.00559284	0.005824724	0.005438046	0.005438046	0.006214842	0.004612023	0.003773151	0.003002946	0.002911418	0.002847973
0.007894737		0.01390647	0.012594535	0.015289207	0.016213512	0.01423993	0.014414639	0.014940315	0.012577849	0.012750495	0.010364806	0.007461836	0.007374727	0.005060136	0.004504856	0.0041107	0.003397444	0.003316622	0.003505267	0.004092446	0.004448184	0.003524618	0.003954267	0.00363348	0.003146418	0.004075791	0.004042771	0.004541641	0.004897982	0.005147876	0.005307464	0.004982458	0.004461021	0.004534183	0.004654302	0.004297961	0.003596042	0.004543058	0.005127589	0.00559284	0.005824724	0.005438046	0.005438046	0.006214842	0.004612023	0.003773151	0.003002946	0.002911418	0.002847973
0.007142857		0.013084794	0.01356854	0.015469219	0.012185946	0.010136438	0.008235743	0.011291231	0.011111223	0.011630257	0.010120986	0.010616348	0.009985075	0.009009172	0.006223943	0.006194649	0.004717105	0.004814589	0.004935402	0.005082189	0.006130933	0.006391224	0.006497613	0.006276465	0.005811108	0.005692308	0.006529438	0.005381089	0.00507802	0.004567948	0.004974175	0.006070114	0.00713465	0.007116355	0.008107267	0.008215178	0.008544287	0.009057389	0.008239276	0.006946943	0.006411003	0.005854514	0.00511987	0.004603818	0.003768475	0.00308178	0.003711615	0.003477724	0.0031779
0.006390977		0.013084794	0.01356854	0.015469219	0.012185946	0.010136438	0.008235743	0.011291231	0.011111223	0.011630257	0.010120986	0.010616348	0.009985075	0.009009172	0.006223943	0.006194649	0.004717105	0.004814589	0.004935402	0.005082189	0.006130933	0.006391224	0.006497613	0.006276465	0.005811108	0.005692308	0.006529438	0.005381089	0.00507802	0.004567948	0.004974175	0.006070114	0.00713465	0.007116355	0.008107267	0.008215178	0.008544287	0.009057389	0.008239276	0.006946943	0.006411003	0.005854514	0.00511987	0.004603818	0.003768475	0.00308178	0.003711615	0.003477724	0.0031779
0.005639098		0.010932683	0.009728062	0.009360121	0.010551237	0.008131005	0.010379635	0.010221426	0.009583081	0.011696356	0.01134696	0.01023438	0.010492217	0.008620357	0.007098412	0.006185858	0.004757333	0.00505252	0.005923977	0.005796173	0.006040252	0.007041052	0.007129031	0.00667592	0.005271867	0.004112822	0.005117651	0.005076809	0.00501708	0.004556688	0.004270779	0.00505046	0.005932167	0.006215774	0.006109717	0.005512469	0.005791365	0.006577143	0.005864952	0.006208479	0.005222453	0.005559102	0.00504242	0.005657417	0.004703578	0.005401587	0.005564609	0.006176677	0.006023753
0.004887218		0.010932683	0.009728062	0.009360121	0.010551237	0.008131005	0.010379635	0.010221426	0.009583081	0.011696356	0.01134696	0.01023438	0.010492217	0.008620357	0.007098412	0.006185858	0.004757333	0.00505252	0.005923977	0.005796173	0.006040252	0.007041052	0.007129031	0.00667592	0.005271867	0.004112822	0.005117651	0.005076809	0.00501708	0.004556688	0.004270779	0.00505046	0.005932167	0.006215774	0.006109717	0.005512469	0.005791365	0.006577143	0.005864952	0.006208479	0.005222453	0.005559102	0.00504242	0.005657417	0.004703578	0.005401587	0.005564609	0.006176677	0.006023753
0.004135338		0.010932683	0.009728062	0.009360121	0.010551237	0.008131005	0.010379635	0.010221426	0.009583081	0.011696356	0.01134696	0.01023438	0.010492217	0.008620357	0.007098412	0.006185858	0.004757333	0.00505252	0.005923977	0.005796173	0.006040252	0.007041052	0.007129031	0.00667592	0.005271867	0.004112822	0.005117651	0.005076809	0.00501708	0.004556688	0.004270779	0.00505046	0.005932167	0.006215774	0.006109717	0.005512469	0.005791365	0.006577143	0.005864952	0.006208479	0.005222453	0.005559102	0.00504242	0.005657417	0.004703578	0.005401587	0.005564609	0.006176677	0.006023753
0.003383459		0.019126382	0.016919163	0.014571997	0.015229542	0.014610772	0.014128865	0.01190136	0.009271537	0.009441629	0.008990425	0.007609369	0.006831595	0.007019949	0.005643149	0.004961516	0.003929214	0.003588221	0.005325831	0.00585275	0.006238181	0.006661023	0.007005508	0.007144751	0.007172559	0.005652517	0.004694825	0.00478686	0.005137432	0.00474553	0.005330657	0.005702787	0.007288707	0.008913903	0.008458538	0.00808757	0.007961449	0.009178667	0.00790615	0.007672672	0.006778384	0.006910641	0.006452949	0.006666789	0.005313105	0.005576068	0.005137035	0.004854118	0.005365225
0.002631579		0.019126382	0.016919163	0.014571997	0.015229542	0.014610772	0.014128865	0.01190136	0.009271537	0.009441629	0.008990425	0.007609369	0.006831595	0.007019949	0.005643149	0.004961516	0.003929214	0.003588221	0.005325831	0.00585275	0.006238181	0.006661023	0.007005508	0.007144751	0.007172559	0.005652517	0.004694825	0.00478686	0.005137432	0.00474553	0.005330657	0.005702787	0.007288707	0.008913903	0.008458538	0.00808757	0.007961449	0.009178667	0.00790615	0.007672672	0.006778384	0.006910641	0.006452949	0.006666789	0.005313105	0.005576068	0.005137035	0.004854118	0.005365225
0.001879699		0.009497951	0.008919868	0.011217759	0.009315221	0.009326884	0.007835928	0.007396249	0.007105467	0.008295131	0.006267467	0.006625967	0.006034395	0.00656816	0.006979415	0.007069162	0.006459475	0.006914847	0.006907053	0.007382906	0.007685369	0.008179676	0.007340889	0.006532742	0.005052285	0.005671589	0.00543616	0.004735393	0.004718225	0.004825725	0.005037641	0.00646401	0.007637659	0.00919973	0.008862513	0.007829582	0.007612092	0.007975591	0.006805617	0.005543684	0.004031833	0.00478039	0.005253958	0.005433549	0.004800342	0.004988719	0.004635855	0.003928631	0.004292427
0.00112782		0.009497951	0.008919868	0.011217759	0.009315221	0.009326884	0.007835928	0.007396249	0.007105467	0.008295131	0.006267467	0.006625967	0.006034395	0.00656816	0.006979415	0.007069162	0.006459475	0.006914847	0.006907053	0.007382906	0.007685369	0.008179676	0.007340889	0.006532742	0.005052285	0.005671589	0.00543616	0.004735393	0.004718225	0.004825725	0.005037641	0.00646401	0.007637659	0.00919973	0.008862513	0.007829582	0.007612092	0.007975591	0.006805617	0.005543684	0.004031833	0.00478039	0.005253958	0.005433549	0.004800342	0.004988719	0.004635855	0.003928631	0.004292427
0.00037594		0.011080888	0.01271827	0.014391988	0.012911777	0.01181844	0.009050828	0.011225329	0.011148642	0.010717478	0.009492322	0.007829216	0.007025546	0.006957328	0.005083316	0.004630292	0.003342467	0.003551694	0.003453678	0.003802585	0.004060942	0.004663084	0.004623646	0.004654752	0.003918697	0.004127016	0.004811869	0.004908864	0.004946024	0.005287071	0.005298455	0.005937075	0.007347496	0.00757846	0.007665929	0.007086576	0.006511813	0.005748065	0.006302128	0.005288262	0.003967692	0.003848961	0.003183505	0.003689698	0.004668924	0.003373557	0.00392227	0.004520463	0.004457564
-0.00037594		0.011080888	0.01271827	0.014391988	0.012911777	0.01181844	0.009050828	0.011225329	0.011148642	0.010717478	0.009492322	0.007829216	0.007025546	0.006957328	0.005083316	0.004630292	0.003342467	0.003551694	0.003453678	0.003802585	0.004060942	0.004663084	0.004623646	0.004654752	0.003918697	0.004127016	0.004811869	0.004908864	0.004946024	0.005287071	0.005298455	0.005937075	0.007347496	0.00757846	0.007665929	0.007086576	0.006511813	0.005748065	0.006302128	0.005288262	0.003967692	0.003848961	0.003183505	0.003689698	0.004668924	0.003373557	0.00392227	0.004520463	0.004457564
-0.00112782		0.011080888	0.01271827	0.014391988	0.012911777	0.01181844	0.009050828	0.011225329	0.011148642	0.010717478	0.009492322	0.007829216	0.007025546	0.006957328	0.005083316	0.004630292	0.003342467	0.003551694	0.003453678	0.003802585	0.004060942	0.004663084	0.004623646	0.004654752	0.003918697	0.004127016	0.004811869	0.004908864	0.004946024	0.005287071	0.005298455	0.005937075	0.007347496	0.00757846	0.007665929	0.007086576	0.006511813	0.005748065	0.006302128	0.005288262	0.003967692	0.003848961	0.003183505	0.003689698	0.004668924	0.003373557	0.00392227	0.004520463	0.004457564
-0.001879699		0.003829507	0.003912624	0.005899963	0.007374002	0.007472704	0.00950645	0.00950645	0.007985448	0.007996986	0.007066074	0.005578765	0.005837541	0.003856567	0.004234055	0.004426457	0.004261341	0.005013032	0.006139838	0.006310894	0.006011006	0.006256465	0.005917427	0.004818499	0.003563001	0.00304627	0.003367045	0.003367045	0.003527015	0.00424009	0.004384389	0.003831769	0.002987847	0.003550929	0.004338803	0.005482979	0.005080419	0.006447577	0.006808553	0.007598167	0.006788103	0.006991325	0.005751998	0.006033026	0.004945703	0.004696658	0.003978089	0.004183941	0.00354545
-0.002631579		0.003829507	0.003912624	0.005899963	0.007374002	0.007472704	0.00950645	0.00950645	0.007985448	0.007996986	0.007066074	0.005578765	0.005837541	0.003856567	0.004234055	0.004426457	0.004261341	0.005013032	0.006139838	0.006310894	0.006011006	0.006256465	0.005917427	0.004818499	0.003563001	0.00304627	0.003367045	0.003367045	0.003527015	0.00424009	0.004384389	0.003831769	0.002987847	0.003550929	0.004338803	0.005482979	0.005080419	0.006447577	0.006808553	0.007598167	0.006788103	0.006991325	0.005751998	0.006033026	0.004945703	0.004696658	0.003978089	0.004183941	0.00354545
-0.003383459		0.018457144	0.017833417	0.017876894	0.015338246	0.014787477	0.011343437	0.012307496	0.010692435	0.011533993	0.01067397	0.009544565	0.008093843	0.007957203	0.006393009	0.006507812	0.005752873	0.00476928	0.005234781	0.005931031	0.006592641	0.006924206	0.007609444	0.006932901	0.007020597	0.006039241	0.006313562	0.005650088	0.00510067	0.004118744	0.004367237	0.005943529	0.007216399	0.006092853	0.005405122	0.00526701	0.005386709	0.005400706	0.004465236	0.004178637	0.004313595	0.005061457	0.004774339	0.005128184	0.00399842	0.003466104	0.002656322	0.0034961	0.003566678
-0.004135338		0.018457144	0.017833417	0.017876894	0.015338246	0.014787477	0.011343437	0.012307496	0.010692435	0.011533993	0.01067397	0.009544565	0.008093843	0.007957203	0.006393009	0.006507812	0.005752873	0.00476928	0.005234781	0.005931031	0.006592641	0.006924206	0.007609444	0.006932901	0.007020597	0.006039241	0.006313562	0.005650088	0.00510067	0.004118744	0.004367237	0.005943529	0.007216399	0.006092853	0.005405122	0.00526701	0.005386709	0.005400706	0.004465236	0.004178637	0.004313595	0.005061457	0.004774339	0.005128184	0.00399842	0.003466104	0.002656322	0.0034961	0.003566678
-0.004887218		0.015249166	0.013661893	0.013241247	0.01192066	0.011226781	0.01008551	0.01061192	0.008918239	0.009833157	0.009373952	0.007773434	0.008287551	0.006515641	0.005873872	0.005593901	0.00386172	0.004011881	0.00503734	0.004870146	0.005453956	0.005614394	0.005770805	0.006535364	0.006456523	0.005598725	0.005649973	0.005551007	0.004301115	0.004491786	0.004524515	0.005447384	0.006008325	0.007156804	0.007067886	0.00708646	0.006535965	0.006667556	0.005532156	0.005328104	0.003509428	0.004036351	0.004059738	0.004817343	0.004784568	0.005059541	0.004826768	0.004859008	0.004976235
-0.005639098		0.015249166	0.013661893	0.013241247	0.01192066	0.011226781	0.01008551	0.01061192	0.008918239	0.009833157	0.009373952	0.007773434	0.008287551	0.006515641	0.005873872	0.005593901	0.00386172	0.004011881	0.00503734	0.004870146	0.005453956	0.005614394	0.005770805	0.006535364	0.006456523	0.005598725	0.005649973	0.005551007	0.004301115	0.004491786	0.004524515	0.005447384	0.006008325	0.007156804	0.007067886	0.00708646	0.006535965	0.006667556	0.005532156	0.005328104	0.003509428	0.004036351	0.004059738	0.004817343	0.004784568	0.005059541	0.004826768	0.004859008	0.004976235
-0.006390977		0.015249166	0.013661893	0.013241247	0.01192066	0.011226781	0.01008551	0.01061192	0.008918239	0.009833157	0.009373952	0.007773434	0.008287551	0.006515641	0.005873872	0.005593901	0.00386172	0.004011881	0.00503734	0.004870146	0.005453956	0.005614394	0.005770805	0.006535364	0.006456523	0.005598725	0.005649973	0.005551007	0.004301115	0.004491786	0.004524515	0.005447384	0.006008325	0.007156804	0.007067886	0.00708646	0.006535965	0.006667556	0.005532156	0.005328104	0.003509428	0.004036351	0.004059738	0.004817343	0.004784568	0.005059541	0.004826768	0.004859008	0.004976235
-0.007142857		0.006564837	0.006103084	0.007435907	0.009379983	0.008541771	0.008941416	0.009883784	0.009121312	0.009985326	0.008471445	0.007042637	0.007521938	0.007210314	0.005708767	0.005100371	0.004275777	0.003838784	0.00346389	0.004092485	0.004934483	0.00438866	0.004448933	0.004270208	0.003544039	0.003465806	0.003260933	0.002540649	0.002977286	0.003220805	0.003160202	0.003636195	0.004748704	0.005304709	0.005980092	0.006435122	0.007048077	0.007842483	0.007882016	0.007780915	0.006357127	0.00595435	0.005382754	0.005314535	0.005211081	0.005481465	0.005348979	0.006224251	0.005741911
-0.007894737		0.006564837	0.006103084	0.007435907	0.009379983	0.008541771	0.008941416	0.009883784	0.009121312	0.009985326	0.008471445	0.007042637	0.007521938	0.007210314	0.005708767	0.005100371	0.004275777	0.003838784	0.00346389	0.004092485	0.004934483	0.00438866	0.004448933	0.004270208	0.003544039	0.003465806	0.003260933	0.002540649	0.002977286	0.003220805	0.003160202	0.003636195	0.004748704	0.005304709	0.005980092	0.006435122	0.007048077	0.007842483	0.007882016	0.007780915	0.006357127	0.00595435	0.005382754	0.005314535	0.005211081	0.005481465	0.005348979	0.006224251	0.005741911
-0.008646617		0.018007123	0.018462309	0.016483865	0.016054285	0.015594599	0.014370023	0.01214575	0.010082293	0.009089657	0.00864943	0.007564384	0.006190847	0.005628228	0.005224436	0.005192875	0.004850519	0.005054831	0.005024162	0.004963543	0.00520808	0.004708093	0.005030161	0.004156821	0.004081125	0.004338325	0.004872577	0.005622329	0.006746071	0.006565318	0.006702767	0.0059801	0.006989231	0.00797254	0.007392414	0.006523571	0.006325805	0.007155858	0.008213677	0.007345454	0.006355321	0.006531314	0.006265432	0.006202326	0.004866053	0.0043185	0.004722854	0.00537329	0.005190076
-0.009398496		0.018007123	0.018462309	0.016483865	0.016054285	0.015594599	0.014370023	0.01214575	0.010082293	0.009089657	0.00864943	0.007564384	0.006190847	0.005628228	0.005224436	0.005192875	0.004850519	0.005054831	0.005024162	0.004963543	0.00520808	0.004708093	0.005030161	0.004156821	0.004081125	0.004338325	0.004872577	0.005622329	0.006746071	0.006565318	0.006702767	0.0059801	0.006989231	0.00797254	0.007392414	0.006523571	0.006325805	0.007155858	0.008213677	0.007345454	0.006355321	0.006531314	0.006265432	0.006202326	0.004866053	0.0043185	0.004722854	0.00537329	0.005190076
-0.010150376		0.016576991	0.015883133	0.012246939	0.012938079	0.012154356	0.012252809	0.009896898	0.00737916	0.006929537	0.007472182	0.005924197	0.005676883	0.004480175	0.00310659	0.004105456	0.003084222	0.004101538	0.004748818	0.006166346	0.006665396	0.007830585	0.006888654	0.007091581	0.005807811	0.005880765	0.005226383	0.005048878	0.005171812	0.00524894	0.005545141	0.005910834	0.005690175	0.006913714	0.007228252	0.007129865	0.007313216	0.007195991	0.007425203	0.006994159	0.005488618	0.005417822	0.004509156	0.004673136	0.004466503	0.004028058	0.00509041	0.005075479	0.005607414
-0.010902256		0.016576991	0.015883133	0.012246939	0.012938079	0.012154356	0.012252809	0.009896898	0.00737916	0.006929537	0.007472182	0.005924197	0.005676883	0.004480175	0.00310659	0.004105456	0.003084222	0.004101538	0.004748818	0.006166346	0.006665396	0.007830585	0.006888654	0.007091581	0.005807811	0.005880765	0.005226383	0.005048878	0.005171812	0.00524894	0.005545141	0.005910834	0.005690175	0.006913714	0.007228252	0.007129865	0.007313216	0.007195991	0.007425203	0.006994159	0.005488618	0.005417822	0.004509156	0.004673136	0.004466503	0.004028058	0.00509041	0.005075479	0.005607414
-0.011654135		0.016576991	0.015883133	0.012246939	0.012938079	0.012154356	0.012252809	0.009896898	0.00737916	0.006929537	0.007472182	0.005924197	0.005676883	0.004480175	0.00310659	0.004105456	0.003084222	0.004101538	0.004748818	0.006166346	0.006665396	0.007830585	0.006888654	0.007091581	0.005807811	0.005880765	0.005226383	0.005048878	0.005171812	0.00524894	0.005545141	0.005910834	0.005690175	0.006913714	0.007228252	0.007129865	0.007313216	0.007195991	0.007425203	0.006994159	0.005488618	0.005417822	0.004509156	0.004673136	0.004466503	0.004028058	0.00509041	0.005075479	0.005607414
-0.012406015		0.009693465	0.008926795	0.009977059	0.008626298	0.008736646	0.008259709	0.009010599	0.009459857	0.009180957	0.008015854	0.007543103	0.007535929	0.006203393	0.004569963	0.003723495	0.004997304	0.005338077	0.006652198	0.006735465	0.006837058	0.007635205	0.007591964	0.007132416	0.006063422	0.005212905	0.005550622	0.005628634	0.00517517	0.004592024	0.004638216	0.005258968	0.00503349	0.00536298	0.005003283	0.004338159	0.00480648	0.005001489	0.004580577	0.004017896	0.003259471	0.004207024	0.004163773	0.003762833	0.00355219	0.003247681	0.003716004	0.003334334	0.002518448
-0.013157895		0.009693465	0.008926795	0.009977059	0.008626298	0.008736646	0.008259709	0.009010599	0.009459857	0.009180957	0.008015854	0.007543103	0.007535929	0.006203393	0.004569963	0.003723495	0.004997304	0.005338077	0.006652198	0.006735465	0.006837058	0.007635205	0.007591964	0.007132416	0.006063422	0.005212905	0.005550622	0.005628634	0.00517517	0.004592024	0.004638216	0.005258968	0.00503349	0.00536298	0.005003283	0.004338159	0.00480648	0.005001489	0.004580577	0.004017896	0.003259471	0.004207024	0.004163773	0.003762833	0.00355219	0.003247681	0.003716004	0.003334334	0.002518448
-0.013909774		0.013028852	0.010368662	0.011933523	0.011746464	0.010836906	0.009995185	0.011634403	0.008721542	0.010696077	0.009199038	0.008165593	0.007714177	0.007054604	0.004573428	0.005324249	0.004358755	0.004605693	0.004870381	0.00487298	0.004957246	0.005560415	0.005849613	0.004587901	0.003626685	0.004189737	0.005552606	0.005592744	0.004680178	0.004169335	0.004990207	0.005884299	0.006189699	0.006098205	0.005934845	0.006597455	0.006637288	0.008157494	0.006893151	0.005923885	0.004614776	0.005306605	0.004769412	0.004670285	0.003295966	0.003406294	0.002922824	0.002922824	0.002577672
-0.014661654		0.013028852	0.010368662	0.011933523	0.011746464	0.010836906	0.009995185	0.011634403	0.008721542	0.010696077	0.009199038	0.008165593	0.007714177	0.007054604	0.004573428	0.005324249	0.004358755	0.004605693	0.004870381	0.00487298	0.004957246	0.005560415	0.005849613	0.004587901	0.003626685	0.004189737	0.005552606	0.005592744	0.004680178	0.004169335	0.004990207	0.005884299	0.006189699	0.006098205	0.005934845	0.006597455	0.006637288	0.008157494	0.006893151	0.005923885	0.004614776	0.005306605	0.004769412	0.004670285	0.003295966	0.003406294	0.002922824	0.002922824	0.002577672
-0.015413534		0.024818504	0.020489444	0.020970724	0.021055715	0.019255034	0.019516184	0.018302124	0.01248222	0.013223924	0.01077486	0.009605674	0.007587899	0.005803897	0.004806886	0.005368384	0.004348533	0.005049599	0.005370502	0.006152566	0.006871072	0.007552194	0.007247883	0.006342421	0.004939877	0.005093382	0.005060216	0.004565084	0.005184638	0.00499503	0.005365926	0.005925733	0.006739632	0.006836328	0.007966394	0.007402472	0.008140787	0.008188544	0.008903509	0.007436513	0.006505865	0.005053544	0.004447251	0.004284059	0.004356004	0.00373626	0.004268614	0.004508613	0.00542423
-0.016165414		0.024818504	0.020489444	0.020970724	0.021055715	0.019255034	0.019516184	0.018302124	0.01248222	0.013223924	0.01077486	0.009605674	0.007587899	0.005803897	0.004806886	0.005368384	0.004348533	0.005049599	0.005370502	0.006152566	0.006871072	0.007552194	0.007247883	0.006342421	0.004939877	0.005093382	0.005060216	0.004565084	0.005184638	0.00499503	0.005365926	0.005925733	0.006739632	0.006836328	0.007966394	0.007402472	0.008140787	0.008188544	0.008903509	0.007436513	0.006505865	0.005053544	0.004447251	0.004284059	0.004356004	0.00373626	0.004268614	0.004508613	0.00542423
-0.016917293		0.024818504	0.020489444	0.020970724	0.021055715	0.019255034	0.019516184	0.018302124	0.01248222	0.013223924	0.01077486	0.009605674	0.007587899	0.005803897	0.004806886	0.005368384	0.004348533	0.005049599	0.005370502	0.006152566	0.006871072	0.007552194	0.007247883	0.006342421	0.004939877	0.005093382	0.005060216	0.004565084	0.005184638	0.00499503	0.005365926	0.005925733	0.006739632	0.006836328	0.007966394	0.007402472	0.008140787	0.008188544	0.008903509	0.007436513	0.006505865	0.005053544	0.004447251	0.004284059	0.004356004	0.00373626	0.004268614	0.004508613	0.00542423
-0.017669173		0.025478498	0.02295704	0.021263247	0.021462673	0.018722052	0.017123272	0.015512336	0.011687853	0.012128195	0.011304722	0.0087555	0.008535512	0.00788334	0.006324076	0.006095497	0.004531627	0.004310142	0.005903014	0.005896162	0.006888524	0.00700095	0.007020941	0.007421325	0.006988011	0.005992885	0.006437211	0.005867109	0.0059392	0.006053857	0.005080652	0.006554893	0.006702575	0.007131857	0.007862577	0.007748068	0.007972189	0.009246019	0.007273229	0.006828407	0.006500284	0.00595397	0.005565784	0.005602757	0.004758944	0.004438454	0.004653277	0.004423548	0.004124862
-0.018421053		0.025478498	0.02295704	0.021263247	0.021462673	0.018722052	0.017123272	0.015512336	0.011687853	0.012128195	0.011304722	0.0087555	0.008535512	0.00788334	0.006324076	0.006095497	0.004531627	0.004310142	0.005903014	0.005896162	0.006888524	0.00700095	0.007020941	0.007421325	0.006988011	0.005992885	0.006437211	0.005867109	0.0059392	0.006053857	0.005080652	0.006554893	0.006702575	0.007131857	0.007862577	0.007748068	0.007972189	0.009246019	0.007273229	0.006828407	0.006500284	0.00595397	0.005565784	0.005602757	0.004758944	0.004438454	0.004653277	0.004423548	0.004124862
-0.019172932		0.030407819	0.029545101	0.032115217	0.030994314	0.028177722	0.024099682	0.02162315	0.01934704	0.018895462	0.012899234	0.009847838	0.008493961	0.008612772	0.007734654	0.006772668	0.005498178	0.005289139	0.005898593	0.006130052	0.006355123	0.006512724	0.006911625	0.006524965	0.006614362	0.006774991	0.007244573	0.006942929	0.006646032	0.006496488	0.006540252	0.006404427	0.00569951	0.006144	0.006987629	0.007340883	0.006663528	0.006564378	0.006826581	0.007027462	0.006142966	0.005490138	0.005643998	0.00642322	0.006740125	0.006020761	0.006233455	0.00609782	0.005951456
-0.019924812		0.030407819	0.029545101	0.032115217	0.030994314	0.028177722	0.024099682	0.02162315	0.01934704	0.018895462	0.012899234	0.009847838	0.008493961	0.008612772	0.007734654	0.006772668	0.005498178	0.005289139	0.005898593	0.006130052	0.006355123	0.006512724	0.006911625	0.006524965	0.006614362	0.006774991	0.007244573	0.006942929	0.006646032	0.006496488	0.006540252	0.006404427	0.00569951	0.006144	0.006987629	0.007340883	0.006663528	0.006564378	0.006826581	0.007027462	0.006142966	0.005490138	0.005643998	0.00642322	0.006740125	0.006020761	0.006233455	0.00609782	0.005951456
-0.020676692		0.048864921	0.048811963	0.046916572	0.045892817	0.043336754	0.040337093	0.035922321	0.030198513	0.02603218	0.020823217	0.01620451	0.011426162	0.008623689	0.005198982	0.005532576	0.004199092	0.004679028	0.004152607	0.004095281	0.004454369	0.004559124	0.004763562	0.005264136	0.003650557	0.004713256	0.005694763	0.00577263	0.0054358	0.004885432	0.004363904	0.004367525	0.004498474	0.005899772	0.005745496	0.00634362	0.006530575	0.009028313	0.008645102	0.00849752	0.006155306	0.006444499	0.005404725	0.005667938	0.00373164	0.004619364	0.004185208	0.004709229	0.004074671
-0.021428571		0.048864921	0.048811963	0.046916572	0.045892817	0.043336754	0.040337093	0.035922321	0.030198513	0.02603218	0.020823217	0.01620451	0.011426162	0.008623689	0.005198982	0.005532576	0.004199092	0.004679028	0.004152607	0.004095281	0.004454369	0.004559124	0.004763562	0.005264136	0.003650557	0.004713256	0.005694763	0.00577263	0.0054358	0.004885432	0.004363904	0.004367525	0.004498474	0.005899772	0.005745496	0.00634362	0.006530575	0.009028313	0.008645102	0.00849752	0.006155306	0.006444499	0.005404725	0.005667938	0.00373164	0.004619364	0.004185208	0.004709229	0.004074671
-0.022180451		0.048864921	0.048811963	0.046916572	0.045892817	0.043336754	0.040337093	0.035922321	0.030198513	0.02603218	0.020823217	0.01620451	0.011426162	0.008623689	0.005198982	0.005532576	0.004199092	0.004679028	0.004152607	0.004095281	0.004454369	0.004559124	0.004763562	0.005264136	0.003650557	0.004713256	0.005694763	0.00577263	0.0054358	0.004885432	0.004363904	0.004367525	0.004498474	0.005899772	0.005745496	0.00634362	0.006530575	0.009028313	0.008645102	0.00849752	0.006155306	0.006444499	0.005404725	0.005667938	0.00373164	0.004619364	0.004185208	0.004709229	0.004074671
-0.022932331		0.074802291	0.074011577	0.07164793	0.072923125	0.072960555	0.070812903	0.067597864	0.061430739	0.057896707	0.050433483	0.040966721	0.032539161	0.026210853	0.017591792	0.014242887	0.009367031	0.008207577	0.008938511	0.009199906	0.010516037	0.011668141	0.012091406	0.012635788	0.011722228	0.011776607	0.011488672	0.010415293	0.009032949	0.008548802	0.007687509	0.007750528	0.007046458	0.00753682	0.007767565	0.008029144	0.007686057	0.008894088	0.008316221	0.00782269	0.006348396	0.005745994	0.005405441	0.00612794	0.005473746	0.005900889	0.005330911	0.005111528	0.004623061
-0.023684211		0.074802291	0.074011577	0.07164793	0.072923125	0.072960555	0.070812903	0.067597864	0.061430739	0.057896707	0.050433483	0.040966721	0.032539161	0.026210853	0.017591792	0.014242887	0.009367031	0.008207577	0.008938511	0.009199906	0.010516037	0.011668141	0.012091406	0.012635788	0.011722228	0.011776607	0.011488672	0.010415293	0.009032949	0.008548802	0.007687509	0.007750528	0.007046458	0.00753682	0.007767565	0.008029144	0.007686057	0.008894088	0.008316221	0.00782269	0.006348396	0.005745994	0.005405441	0.00612794	0.005473746	0.005900889	0.005330911	0.005111528	0.004623061
-0.02443609		0.085008013	0.083281477	0.085936358	0.089999019	0.095728933	0.098775555	0.10181423	0.096975306	0.09634146	0.089151322	0.077207086	0.0641748	0.051096766	0.038233994	0.030023787	0.019868594	0.01509468	0.014605024	0.015467087	0.017885147	0.022791397	0.025475329	0.027883286	0.028991102	0.027543111	0.026080259	0.023339125	0.018226701	0.014782469	0.012018306	0.010231859	0.009581264	0.010045475	0.0095166	0.009810938	0.009964712	0.009916844	0.010416755	0.010950293	0.008945935	0.009431924	0.007792703	0.007368697	0.007402307	0.006520863	0.005580874	0.005489095	0.004794421
-0.02518797		0.085008013	0.083281477	0.085936358	0.089999019	0.095728933	0.098775555	0.10181423	0.096975306	0.09634146	0.089151322	0.077207086	0.0641748	0.051096766	0.038233994	0.030023787	0.019868594	0.01509468	0.014605024	0.015467087	0.017885147	0.022791397	0.025475329	0.027883286	0.028991102	0.027543111	0.026080259	0.023339125	0.018226701	0.014782469	0.012018306	0.010231859	0.009581264	0.010045475	0.0095166	0.009810938	0.009964712	0.009916844	0.010416755	0.010950293	0.008945935	0.009431924	0.007792703	0.007368697	0.007402307	0.006520863	0.005580874	0.005489095	0.004794421
-0.02593985		0.08350942	0.085688703	0.090316539	0.098301206	0.107958729	0.118023052	0.125833272	0.13178449	0.135690766	0.131776408	0.120263648	0.106073138	0.088255205	0.072226126	0.055513036	0.038391959	0.029238014	0.027016953	0.029159719	0.03655311	0.046743498	0.054751318	0.064809654	0.071114661	0.072318298	0.070631238	0.063490987	0.053481329	0.045065667	0.034522976	0.027013872	0.022418472	0.020589495	0.018911926	0.019111594	0.021800602	0.025083903	0.026418016	0.026956817	0.024129136	0.024209896	0.022552405	0.020112823	0.016553741	0.014582833	0.012850531	0.011016297	0.009441039
-0.026691729		0.08350942	0.085688703	0.090316539	0.098301206	0.107958729	0.118023052	0.125833272	0.13178449	0.135690766	0.131776408	0.120263648	0.106073138	0.088255205	0.072226126	0.055513036	0.038391959	0.029238014	0.027016953	0.029159719	0.03655311	0.046743498	0.054751318	0.064809654	0.071114661	0.072318298	0.070631238	0.063490987	0.053481329	0.045065667	0.034522976	0.027013872	0.022418472	0.020589495	0.018911926	0.019111594	0.021800602	0.025083903	0.026418016	0.026956817	0.024129136	0.024209896	0.022552405	0.020112823	0.016553741	0.014582833	0.012850531	0.011016297	0.009441039
-0.027443609		0.08350942	0.085688703	0.090316539	0.098301206	0.107958729	0.118023052	0.125833272	0.13178449	0.135690766	0.131776408	0.120263648	0.106073138	0.088255205	0.072226126	0.055513036	0.038391959	0.029238014	0.027016953	0.029159719	0.03655311	0.046743498	0.054751318	0.064809654	0.071114661	0.072318298	0.070631238	0.063490987	0.053481329	0.045065667	0.034522976	0.027013872	0.022418472	0.020589495	0.018911926	0.019111594	0.021800602	0.025083903	0.026418016	0.026956817	0.024129136	0.024209896	0.022552405	0.020112823	0.016553741	0.014582833	0.012850531	0.011016297	0.009441039
-0.028195489		0.089231129	0.089187726	0.094362626	0.102350506	0.112914562	0.128075638	0.13932975	0.152809194	0.163031034	0.164561715	0.156922509	0.143347384	0.122081312	0.103842194	0.078727811	0.05788286	0.044334392	0.040948902	0.04536928	0.056111717	0.070967222	0.090854716	0.110875522	0.125086319	0.132655896	0.131334012	0.122571635	0.110054926	0.091678043	0.071615435	0.054889428	0.041281092	0.038120044	0.036843201	0.038644524	0.04702549	0.056552828	0.064678428	0.06996011	0.067866094	0.067479851	0.063802129	0.056653007	0.047689888	0.039424722	0.032998509	0.027425971	0.022184995
-0.028947368		0.089231129	0.089187726	0.094362626	0.102350506	0.112914562	0.128075638	0.13932975	0.152809194	0.163031034	0.164561715	0.156922509	0.143347384	0.122081312	0.103842194	0.078727811	0.05788286	0.044334392	0.040948902	0.04536928	0.056111717	0.070967222	0.090854716	0.110875522	0.125086319	0.132655896	0.131334012	0.122571635	0.110054926	0.091678043	0.071615435	0.054889428	0.041281092	0.038120044	0.036843201	0.038644524	0.04702549	0.056552828	0.064678428	0.06996011	0.067866094	0.067479851	0.063802129	0.056653007	0.047689888	0.039424722	0.032998509	0.027425971	0.022184995
-0.029699248		0.079613553	0.082207684	0.088977758	0.097840225	0.109104204	0.122918753	0.139392623	0.152764216	0.166350057	0.17282422	0.169350802	0.159077679	0.14172052	0.121670109	0.099693946	0.075147795	0.059985484	0.054010775	0.061071194	0.080064021	0.104690131	0.135438622	0.162203488	0.185622527	0.202561193	0.204304237	0.192297343	0.173598295	0.146400935	0.12509965	0.103798366	0.081145698	0.074202468	0.072821897	0.080508862	0.097924858	0.11026551	0.122606162	0.141289677	0.146836474	0.151244799	0.145089863	0.1310859	0.117658769	0.101397975	0.080337023	0.064419737	0.048807988
-0.030451128		0.079613553	0.082207684	0.088977758	0.097840225	0.109104204	0.122918753	0.139392623	0.152764216	0.166350057	0.17282422	0.169350802	0.159077679	0.14172052	0.121670109	0.099693946	0.075147795	0.059985484	0.054010775	0.061071194	0.080064021	0.104690131	0.135438622	0.162203488	0.185622527	0.202561193	0.204304237	0.192297343	0.173598295	0.146400935	0.12509965	0.103798366	0.081145698	0.074202468	0.072821897	0.080508862	0.097924858	0.11026551	0.122606162	0.141289677	0.146836474	0.151244799	0.145089863	0.1310859	0.117658769	0.101397975	0.080337023	0.064419737	0.048807988
-0.031203008		0.068671472	0.067878663	0.073687612	0.083360929	0.09671562	0.117062609	0.13454448	0.149411227	0.167562091	0.176743705	0.177018779	0.169979737	0.149796395	0.12944905	0.106564273	0.085266651	0.068951648	0.059239264	0.067327925	0.090607417	0.120688251	0.155761362	0.186756008	0.217750655	0.245867477	0.253770043	0.243225753	0.223797051	0.195859006	0.17094821	0.146037414	0.122391051	0.1104017	0.111236525	0.12674006	0.15395287	0.178154045	0.202355221	0.234840543	0.255632214	0.268251144	0.260638545	0.242713608	0.219762805	0.19189823	0.152780492	0.124963101	0.099716363
-0.031954887		0.068671472	0.067878663	0.073687612	0.083360929	0.09671562	0.117062609	0.13454448	0.149411227	0.167562091	0.176743705	0.177018779	0.169979737	0.149796395	0.12944905	0.106564273	0.085266651	0.068951648	0.059239264	0.067327925	0.090607417	0.120688251	0.155761362	0.186756008	0.217750655	0.245867477	0.253770043	0.243225753	0.223797051	0.195859006	0.17094821	0.146037414	0.122391051	0.1104017	0.111236525	0.12674006	0.15395287	0.178154045	0.202355221	0.234840543	0.255632214	0.268251144	0.260638545	0.242713608	0.219762805	0.19189823	0.152780492	0.124963101	0.099716363
-0.032706767		0.068671472	0.067878663	0.073687612	0.083360929	0.09671562	0.117062609	0.13454448	0.149411227	0.167562091	0.176743705	0.177018779	0.169979737	0.149796395	0.12944905	0.106564273	0.085266651	0.068951648	0.059239264	0.067327925	0.090607417	0.120688251	0.155761362	0.186756008	0.217750655	0.245867477	0.253770043	0.243225753	0.223797051	0.195859006	0.17094821	0.146037414	0.122391051	0.1104017	0.111236525	0.12674006	0.15395287	0.178154045	0.202355221	0.234840543	0.255632214	0.268251144	0.260638545	0.242713608	0.219762805	0.19189823	0.152780492	0.124963101	0.099716363
-0.033458647		0.070000564	0.069112967	0.072936649	0.079614084	0.087148127	0.103941171	0.119267193	0.133309546	0.150250517	0.159853135	0.161962425	0.158982266	0.141697727	0.123614937	0.10231235	0.083567526	0.068733443	0.063808261	0.071481177	0.094906734	0.128805053	0.166604832	0.199835829	0.233066826	0.261277464	0.273940693	0.268115968	0.246429481	0.220380796	0.194332111	0.168283426	0.141553077	0.128134564	0.130335106	0.152743695	0.190952342	0.231078593	0.271204843	0.311331094	0.347712439	0.369086806	0.366073323	0.341816517	0.308330054	0.267456271	0.226424872	0.183475868	0.147228303
-0.034210526		0.070000564	0.069112967	0.072936649	0.079614084	0.087148127	0.103941171	0.119267193	0.133309546	0.150250517	0.159853135	0.161962425	0.158982266	0.141697727	0.123614937	0.10231235	0.083567526	0.068733443	0.063808261	0.071481177	0.094906734	0.128805053	0.166604832	0.199835829	0.233066826	0.261277464	0.273940693	0.268115968	0.246429481	0.220380796	0.194332111	0.168283426	0.141553077	0.128134564	0.130335106	0.152743695	0.190952342	0.231078593	0.271204843	0.311331094	0.347712439	0.369086806	0.366073323	0.341816517	0.308330054	0.267456271	0.226424872	0.183475868	0.147228303
-0.034962406		0.077428814	0.076936657	0.082702655	0.087297553	0.091597309	0.104014167	0.114170313	0.123345698	0.134198942	0.137403389	0.139060607	0.134717857	0.120829161	0.105664532	0.087750295	0.073139749	0.059963613	0.055362223	0.06197804	0.08152553	0.112413225	0.148468215	0.180033814	0.214954093	0.242460134	0.262181079	0.261803158	0.244731462	0.221460836	0.198190211	0.172501897	0.149231272	0.12683081	0.125199026	0.144821757	0.190520942	0.240701167	0.290881392	0.341061618	0.395277906	0.429436399	0.436354015	0.410520327	0.370815971	0.322142017	0.272951438	0.219279818	0.175931165
-0.035714286		0.077428814	0.076936657	0.082702655	0.087297553	0.091597309	0.104014167	0.114170313	0.123345698	0.134198942	0.137403389	0.139060607	0.134717857	0.120829161	0.105664532	0.087750295	0.073139749	0.059963613	0.055362223	0.06197804	0.08152553	0.112413225	0.148468215	0.180033814	0.214954093	0.242460134	0.262181079	0.261803158	0.244731462	0.221460836	0.198190211	0.172501897	0.149231272	0.12683081	0.125199026	0.144821757	0.190520942	0.240701167	0.290881392	0.341061618	0.395277906	0.429436399	0.436354015	0.410520327	0.370815971	0.322142017	0.272951438	0.219279818	0.175931165
-0.036466165		0.10437111	0.103464402	0.104575685	0.106501464	0.108130171	0.113750373	0.117387624	0.121029261	0.128044791	0.129883614	0.126468013	0.120419485	0.108066562	0.09373468	0.077639881	0.058765077	0.046179447	0.040873237	0.046457806	0.064173605	0.091834631	0.124559651	0.157738412	0.187782328	0.216282557	0.23258856	0.233187273	0.21887216	0.198008665	0.177004252	0.155999839	0.134995425	0.117727999	0.117330164	0.136962418	0.183933687	0.237344832	0.290873784	0.344402737	0.403676931	0.446721712	0.459729529	0.436541529	0.396833642	0.347401376	0.297483183	0.24124292	0.191324726
-0.037218045		0.10437111	0.103464402	0.104575685	0.106501464	0.108130171	0.113750373	0.117387624	0.121029261	0.128044791	0.129883614	0.126468013	0.120419485	0.108066562	0.09373468	0.077639881	0.058765077	0.046179447	0.040873237	0.046457806	0.064173605	0.091834631	0.124559651	0.157738412	0.187782328	0.216282557	0.23258856	0.233187273	0.21887216	0.198008665	0.177004252	0.155999839	0.134995425	0.117727999	0.117330164	0.136962418	0.183933687	0.237344832	0.290873784	0.344402737	0.403676931	0.446721712	0.459729529	0.436541529	0.396833642	0.347401376	0.297483183	0.24124292	0.191324726
-0.037969925		0.10437111	0.103464402	0.104575685	0.106501464	0.108130171	0.113750373	0.117387624	0.121029261	0.128044791	0.129883614	0.126468013	0.120419485	0.108066562	0.09373468	0.077639881	0.058765077	0.046179447	0.040873237	0.046457806	0.064173605	0.091834631	0.124559651	0.157738412	0.187782328	0.216282557	0.23258856	0.233187273	0.21887216	0.198008665	0.177004252	0.155999839	0.134995425	0.117727999	0.117330164	0.136962418	0.183933687	0.237344832	0.290873784	0.344402737	0.403676931	0.446721712	0.459729529	0.436541529	0.396833642	0.347401376	0.297483183	0.24124292	0.191324726
-0.038721805		0.14205698	0.141213209	0.140576547	0.143817961	0.14708908	0.151101642	0.151109168	0.152596251	0.152671034	0.148220733	0.141319381	0.128370984	0.112841462	0.096150916	0.075936447	0.058013104	0.045799202	0.039696084	0.044455511	0.058650598	0.080252762	0.107221278	0.134673734	0.16415196	0.189714849	0.203186837	0.204876996	0.194575866	0.174231946	0.156787902	0.135832529	0.114874147	0.100324309	0.099170145	0.115170075	0.159685794	0.209422605	0.260324863	0.311227121	0.369418591	0.411948178	0.426681118	0.409250461	0.372974654	0.326718404	0.279541457	0.224889996	0.177713049
-0.039473684		0.14205698	0.141213209	0.140576547	0.143817961	0.14708908	0.151101642	0.151109168	0.152596251	0.152671034	0.148220733	0.141319381	0.128370984	0.112841462	0.096150916	0.075936447	0.058013104	0.045799202	0.039696084	0.044455511	0.058650598	0.080252762	0.107221278	0.134673734	0.16415196	0.189714849	0.203186837	0.204876996	0.194575866	0.174231946	0.156787902	0.135832529	0.114874147	0.100324309	0.099170145	0.115170075	0.159685794	0.209422605	0.260324863	0.311227121	0.369418591	0.411948178	0.426681118	0.409250461	0.372974654	0.326718404	0.279541457	0.224889996	0.177713049
-0.040225564		0.179934051	0.179082806	0.184238932	0.191244835	0.198316518	0.203762503	0.209063557	0.207443295	0.205259174	0.193410347	0.181037808	0.159187215	0.136867051	0.112068465	0.088603889	0.065270444	0.051629173	0.040643113	0.043211619	0.054533293	0.074207144	0.097642437	0.12704142	0.154030372	0.175308795	0.186969905	0.18746517	0.177411828	0.159421766	0.138174154	0.117502306	0.098559709	0.085094121	0.087965329	0.100582267	0.128099091	0.167601525	0.211139002	0.254676479	0.303174769	0.334881409	0.349548092	0.345256982	0.317723699	0.27898708	0.239119927	0.194291961	0.154424808
-0.040977444		0.179934051	0.179082806	0.184238932	0.191244835	0.198316518	0.203762503	0.209063557	0.207443295	0.205259174	0.193410347	0.181037808	0.159187215	0.136867051	0.112068465	0.088603889	0.065270444	0.051629173	0.040643113	0.043211619	0.054533293	0.074207144	0.097642437	0.12704142	0.154030372	0.175308795	0.186969905	0.18746517	0.177411828	0.159421766	0.138174154	0.117502306	0.098559709	0.085094121	0.087965329	0.100582267	0.128099091	0.167601525	0.211139002	0.254676479	0.303174769	0.334881409	0.349548092	0.345256982	0.317723699	0.27898708	0.239119927	0.194291961	0.154424808
-0.041729323		0.209145664	0.210626138	0.217260781	0.233620599	0.244813399	0.262104382	0.271374565	0.274748781	0.276904119	0.263212448	0.246731229	0.219265981	0.186618096	0.153902743	0.122970514	0.09088087	0.071953553	0.053643143	0.054659383	0.063867615	0.083039654	0.1074263	0.130511756	0.152476966	0.171597737	0.18116598	0.180029194	0.168143197	0.149225531	0.129568652	0.114604489	0.099386328	0.089770107	0.088918569	0.096576103	0.123535242	0.159565243	0.193478293	0.227391343	0.263106774	0.287068739	0.299608414	0.29042483	0.268590754	0.237881307	0.202456402	0.166432435	0.137526221
-0.042481203		0.209145664	0.210626138	0.217260781	0.233620599	0.244813399	0.262104382	0.271374565	0.274748781	0.276904119	0.263212448	0.246731229	0.219265981	0.186618096	0.153902743	0.122970514	0.09088087	0.071953553	0.053643143	0.054659383	0.063867615	0.083039654	0.1074263	0.130511756	0.152476966	0.171597737	0.18116598	0.180029194	0.168143197	0.149225531	0.129568652	0.114604489	0.099386328	0.089770107	0.088918569	0.096576103	0.123535242	0.159565243	0.193478293	0.227391343	0.263106774	0.287068739	0.299608414	0.29042483	0.268590754	0.237881307	0.202456402	0.166432435	0.137526221
-0.043233083		0.209145664	0.210626138	0.217260781	0.233620599	0.244813399	0.262104382	0.271374565	0.274748781	0.276904119	0.263212448	0.246731229	0.219265981	0.186618096	0.153902743	0.122970514	0.09088087	0.071953553	0.053643143	0.054659383	0.063867615	0.083039654	0.1074263	0.130511756	0.152476966	0.171597737	0.18116598	0.180029194	0.168143197	0.149225531	0.129568652	0.114604489	0.099386328	0.089770107	0.088918569	0.096576103	0.123535242	0.159565243	0.193478293	0.227391343	0.263106774	0.287068739	0.299608414	0.29042483	0.268590754	0.237881307	0.202456402	0.166432435	0.137526221
-0.043984962		0.217299806	0.219735656	0.233991474	0.254406563	0.278316163	0.300209847	0.322103531	0.34061115	0.356682919	0.348206126	0.336462689	0.303671051	0.269420541	0.228999377	0.184556138	0.143395347	0.118349216	0.090410457	0.087731256	0.095952485	0.114645047	0.141660363	0.163708474	0.185756586	0.206119941	0.216433836	0.212635888	0.201700453	0.180985154	0.158507081	0.134225461	0.115948831	0.101259319	0.095408338	0.096519611	0.116172829	0.1464095	0.181899775	0.213069815	0.248856562	0.272944882	0.286165394	0.282412079	0.264268103	0.23931998	0.207338214	0.171871859	0.145516372
-0.044736842		0.217299806	0.219735656	0.233991474	0.254406563	0.278316163	0.300209847	0.322103531	0.34061115	0.356682919	0.348206126	0.336462689	0.303671051	0.269420541	0.228999377	0.184556138	0.143395347	0.118349216	0.090410457	0.087731256	0.095952485	0.114645047	0.141660363	0.163708474	0.185756586	0.206119941	0.216433836	0.212635888	0.201700453	0.180985154	0.158507081	0.134225461	0.115948831	0.101259319	0.095408338	0.096519611	0.116172829	0.1464095	0.181899775	0.213069815	0.248856562	0.272944882	0.286165394	0.282412079	0.264268103	0.23931998	0.207338214	0.171871859	0.145516372
-0.045488722		0.210210027	0.212364967	0.226821707	0.251882319	0.284454422	0.319681325	0.354908228	0.38726957	0.417475973	0.427774777	0.426821535	0.4093546	0.3715441	0.324541904	0.274532176	0.224522447	0.184984077	0.146093882	0.121551435	0.128984792	0.151936507	0.185709752	0.216983769	0.248257785	0.27851991	0.300289838	0.299871749	0.289449042	0.268846359	0.241223021	0.21126351	0.183483977	0.16235386	0.145621954	0.135361942	0.142003863	0.166981979	0.200174436	0.232198807	0.264223178	0.293309405	0.31342667	0.312591359	0.30173575	0.276334418	0.249042762	0.22140284	0.193690996
-0.046240602		0.210210027	0.212364967	0.226821707	0.251882319	0.284454422	0.319681325	0.354908228	0.38726957	0.417475973	0.427774777	0.426821535	0.4093546	0.3715441	0.324541904	0.274532176	0.224522447	0.184984077	0.146093882	0.121551435	0.128984792	0.151936507	0.185709752	0.216983769	0.248257785	0.27851991	0.300289838	0.299871749	0.289449042	0.268846359	0.241223021	0.21126351	0.183483977	0.16235386	0.145621954	0.135361942	0.142003863	0.166981979	0.200174436	0.232198807	0.264223178	0.293309405	0.31342667	0.312591359	0.30173575	0.276334418	0.249042762	0.22140284	0.193690996
-0.046992481		0.176027197	0.182309941	0.198505888	0.224094848	0.261342399	0.310126155	0.353937292	0.395942409	0.431664782	0.451956635	0.465960321	0.447414351	0.412615488	0.366441154	0.315470171	0.264499188	0.220851543	0.179071669	0.160643046	0.168934852	0.204881161	0.254125895	0.30211141	0.350096924	0.398082438	0.448479783	0.468838856	0.457540454	0.430769754	0.395700705	0.353585593	0.311205916	0.265163211	0.225946051	0.202107333	0.191353277	0.206907255	0.240856455	0.276963863	0.31307127	0.348262437	0.385286086	0.404360274	0.412333805	0.403215792	0.386005216	0.368749904	0.34331685
-0.047744361		0.176027197	0.182309941	0.198505888	0.224094848	0.261342399	0.310126155	0.353937292	0.395942409	0.431664782	0.451956635	0.465960321	0.447414351	0.412615488	0.366441154	0.315470171	0.264499188	0.220851543	0.179071669	0.160643046	0.168934852	0.204881161	0.254125895	0.30211141	0.350096924	0.398082438	0.448479783	0.468838856	0.457540454	0.430769754	0.395700705	0.353585593	0.311205916	0.265163211	0.225946051	0.202107333	0.191353277	0.206907255	0.240856455	0.276963863	0.31307127	0.348262437	0.385286086	0.404360274	0.412333805	0.403215792	0.386005216	0.368749904	0.34331685
-0.048496241		0.176027197	0.182309941	0.198505888	0.224094848	0.261342399	0.310126155	0.353937292	0.395942409	0.431664782	0.451956635	0.465960321	0.447414351	0.412615488	0.366441154	0.315470171	0.264499188	0.220851543	0.179071669	0.160643046	0.168934852	0.204881161	0.254125895	0.30211141	0.350096924	0.398082438	0.448479783	0.468838856	0.457540454	0.430769754	0.395700705	0.353585593	0.311205916	0.265163211	0.225946051	0.202107333	0.191353277	0.206907255	0.240856455	0.276963863	0.31307127	0.348262437	0.385286086	0.404360274	0.412333805	0.403215792	0.386005216	0.368749904	0.34331685
-0.04924812		0.161867426	0.162408213	0.173363963	0.193671057	0.227241802	0.276527043	0.331038254	0.379563007	0.433553101	0.471102435	0.487027308	0.479769885	0.444780972	0.395821035	0.341993336	0.28215951	0.234337938	0.198789483	0.176147498	0.18997012	0.235074903	0.292580569	0.357714269	0.42284797	0.495168255	0.559067858	0.589566987	0.595207884	0.57822643	0.539276152	0.488830856	0.426184509	0.370629834	0.322369207	0.276429704	0.24824141	0.25571975	0.296695574	0.349605841	0.402516109	0.456859461	0.508336644	0.559159454	0.587797859	0.593404567	0.590043859	0.58412361	0.56814762
-0.05		0.161867426	0.162408213	0.173363963	0.193671057	0.227241802	0.276527043	0.331038254	0.379563007	0.433553101	0.471102435	0.487027308	0.479769885	0.444780972	0.395821035	0.341993336	0.28215951	0.234337938	0.198789483	0.176147498	0.18997012	0.235074903	0.292580569	0.357714269	0.42284797	0.495168255	0.559067858	0.589566987	0.595207884	0.57822643	0.539276152	0.488830856	0.426184509	0.370629834	0.322369207	0.276429704	0.24824141	0.25571975	0.296695574	0.349605841	0.402516109	0.456859461	0.508336644	0.559159454	0.587797859	0.593404567	0.590043859	0.58412361	0.56814762
-0.05075188		0.149349018	0.154199277	0.162770901	0.180217454	0.206724317	0.250680881	0.301683839	0.351076405	0.402576317	0.442745908	0.459617719	0.459237295	0.432936658	0.388422432	0.339239935	0.283099833	0.236179079	0.205182129	0.182490884	0.198229229	0.246345237	0.31033876	0.391852654	0.475897948	0.559943241	0.646232831	0.696425535	0.721011822	0.712718411	0.669716191	0.608202636	0.53813533	0.464288295	0.39800072	0.334608142	0.293916924	0.312925575	0.360534546	0.43302269	0.507518806	0.584767213	0.661488008	0.733256152	0.76643461	0.781905929	0.782470645	0.780191074	0.760485822
-0.051503759		0.149349018	0.154199277	0.162770901	0.180217454	0.206724317	0.250680881	0.301683839	0.351076405	0.402576317	0.442745908	0.459617719	0.459237295	0.432936658	0.388422432	0.339239935	0.283099833	0.236179079	0.205182129	0.182490884	0.198229229	0.246345237	0.31033876	0.391852654	0.475897948	0.559943241	0.646232831	0.696425535	0.721011822	0.712718411	0.669716191	0.608202636	0.53813533	0.464288295	0.39800072	0.334608142	0.293916924	0.312925575	0.360534546	0.43302269	0.507518806	0.584767213	0.661488008	0.733256152	0.76643461	0.781905929	0.782470645	0.780191074	0.760485822
-0.052255639		0.149349018	0.154199277	0.162770901	0.180217454	0.206724317	0.250680881	0.301683839	0.351076405	0.402576317	0.442745908	0.459617719	0.459237295	0.432936658	0.388422432	0.339239935	0.283099833	0.236179079	0.205182129	0.182490884	0.198229229	0.246345237	0.31033876	0.391852654	0.475897948	0.559943241	0.646232831	0.696425535	0.721011822	0.712718411	0.669716191	0.608202636	0.53813533	0.464288295	0.39800072	0.334608142	0.293916924	0.312925575	0.360534546	0.43302269	0.507518806	0.584767213	0.661488008	0.733256152	0.76643461	0.781905929	0.782470645	0.780191074	0.760485822
-0.053007519		0.147463485	0.150234954	0.160244854	0.177873216	0.20071272	0.247241609	0.289295237	0.330437049	0.376908694	0.408831701	0.429597207	0.433113682	0.404204675	0.366253234	0.323659332	0.272964129	0.230490949	0.195911347	0.171693657	0.175495024	0.222917577	0.286140082	0.372559819	0.467821418	0.563083017	0.657362007	0.735016623	0.769714063	0.770659536	0.730584892	0.663745899	0.587365685	0.510814635	0.434263585	0.366211681	0.320754252	0.339815305	0.392176233	0.478366588	0.574946141	0.671525694	0.76941279	0.866488049	0.915560169	0.946726175	0.954412794	0.950190134	0.926591486
-0.053759398		0.147463485	0.150234954	0.160244854	0.177873216	0.20071272	0.247241609	0.289295237	0.330437049	0.376908694	0.408831701	0.429597207	0.433113682	0.404204675	0.366253234	0.323659332	0.272964129	0.230490949	0.195911347	0.171693657	0.175495024	0.222917577	0.286140082	0.372559819	0.467821418	0.563083017	0.657362007	0.735016623	0.769714063	0.770659536	0.730584892	0.663745899	0.587365685	0.510814635	0.434263585	0.366211681	0.320754252	0.339815305	0.392176233	0.478366588	0.574946141	0.671525694	0.76941279	0.866488049	0.915560169	0.946726175	0.954412794	0.950190134	0.926591486
-0.054511278		0.159795992	0.160632586	0.169184971	0.182692974	0.204138557	0.243652819	0.279526861	0.313806845	0.353174558	0.379067723	0.389748743	0.389399891	0.361466087	0.326035203	0.286631367	0.241303208	0.203327865	0.177820776	0.158251945	0.160708723	0.201179475	0.25864804	0.336782399	0.427099091	0.517415783	0.606391594	0.681352982	0.725808544	0.731389626	0.701332786	0.639801364	0.569886024	0.499403613	0.428921202	0.359856218	0.316640852	0.334048	0.385526644	0.470572551	0.570089693	0.673106899	0.776124106	0.879141313	0.936508134	0.979095707	0.996499935	0.995448452	0.968034532
-0.055263158		0.159795992	0.160632586	0.169184971	0.182692974	0.204138557	0.243652819	0.279526861	0.313806845	0.353174558	0.379067723	0.389748743	0.389399891	0.361466087	0.326035203	0.286631367	0.241303208	0.203327865	0.177820776	0.158251945	0.160708723	0.201179475	0.25864804	0.336782399	0.427099091	0.517415783	0.606391594	0.681352982	0.725808544	0.731389626	0.701332786	0.639801364	0.569886024	0.499403613	0.428921202	0.359856218	0.316640852	0.334048	0.385526644	0.470572551	0.570089693	0.673106899	0.776124106	0.879141313	0.936508134	0.979095707	0.996499935	0.995448452	0.968034532
-0.056015038		0.166477452	0.166979478	0.175873944	0.18790952	0.20727414	0.243438934	0.277438133	0.307334136	0.341226524	0.364165662	0.375065945	0.371205669	0.342405548	0.308324856	0.267455718	0.225482392	0.190173073	0.163761499	0.145931843	0.146438351	0.179596999	0.231287247	0.299658526	0.380664342	0.461670158	0.542008467	0.611667387	0.654894602	0.66543423	0.641313087	0.587868817	0.526125791	0.463377389	0.400628987	0.339106314	0.298528076	0.296701797	0.335564669	0.402380422	0.488562412	0.582427654	0.678948796	0.77966012	0.851207941	0.900857437	0.927071689	0.931755282	0.908837348
-0.056766917		0.166477452	0.166979478	0.175873944	0.18790952	0.20727414	0.243438934	0.277438133	0.307334136	0.341226524	0.364165662	0.375065945	0.371205669	0.342405548	0.308324856	0.267455718	0.225482392	0.190173073	0.163761499	0.145931843	0.146438351	0.179596999	0.231287247	0.299658526	0.380664342	0.461670158	0.542008467	0.611667387	0.654894602	0.66543423	0.641313087	0.587868817	0.526125791	0.463377389	0.400628987	0.339106314	0.298528076	0.296701797	0.335564669	0.402380422	0.488562412	0.582427654	0.678948796	0.77966012	0.851207941	0.900857437	0.927071689	0.931755282	0.908837348
-0.057518797		0.166477452	0.166979478	0.175873944	0.18790952	0.20727414	0.243438934	0.277438133	0.307334136	0.341226524	0.364165662	0.375065945	0.371205669	0.342405548	0.308324856	0.267455718	0.225482392	0.190173073	0.163761499	0.145931843	0.146438351	0.179596999	0.231287247	0.299658526	0.380664342	0.461670158	0.542008467	0.611667387	0.654894602	0.66543423	0.641313087	0.587868817	0.526125791	0.463377389	0.400628987	0.339106314	0.298528076	0.296701797	0.335564669	0.402380422	0.488562412	0.582427654	0.678948796	0.77966012	0.851207941	0.900857437	0.927071689	0.931755282	0.908837348
-0.058270677		0.162387881	0.16595223	0.175691197	0.193338293	0.213920602	0.251091113	0.284980332	0.317425772	0.349889	0.370457116	0.37526548	0.368128325	0.337619206	0.304402712	0.264431395	0.222530238	0.187793356	0.160500304	0.142421454	0.14714973	0.173383859	0.223718155	0.280986086	0.351076869	0.421167652	0.491258435	0.545121958	0.577391011	0.580288639	0.561448667	0.517539867	0.466449349	0.412996178	0.359543007	0.312574911	0.277632897	0.275449465	0.31096985	0.364282293	0.438119245	0.520145795	0.606110417	0.689320434	0.755215574	0.793238356	0.819519852	0.823646054	0.785320963
-0.059022556		0.162387881	0.16595223	0.175691197	0.193338293	0.213920602	0.251091113	0.284980332	0.317425772	0.349889	0.370457116	0.37526548	0.368128325	0.337619206	0.304402712	0.264431395	0.222530238	0.187793356	0.160500304	0.142421454	0.14714973	0.173383859	0.223718155	0.280986086	0.351076869	0.421167652	0.491258435	0.545121958	0.577391011	0.580288639	0.561448667	0.517539867	0.466449349	0.412996178	0.359543007	0.312574911	0.277632897	0.275449465	0.31096985	0.364282293	0.438119245	0.520145795	0.606110417	0.689320434	0.755215574	0.793238356	0.819519852	0.823646054	0.785320963
-0.059774436		0.155591032	0.15900463	0.172459676	0.192743453	0.218325557	0.256494942	0.293504566	0.325164217	0.358910111	0.380021414	0.385003429	0.378093672	0.348939702	0.315856334	0.276125047	0.23183559	0.19548925	0.167159952	0.147653556	0.142473484	0.16448706	0.209217726	0.260703724	0.323229929	0.386381306	0.449532682	0.50578521	0.541216762	0.54485024	0.530725561	0.494991579	0.451764857	0.404300407	0.356835957	0.309371506	0.277635961	0.280902848	0.3001831	0.341355543	0.397530207	0.460530794	0.525800356	0.587810148	0.629416099	0.660049546	0.675056439	0.676639011	0.647327614
-0.060526316		0.155591032	0.15900463	0.172459676	0.192743453	0.218325557	0.256494942	0.293504566	0.325164217	0.358910111	0.380021414	0.385003429	0.378093672	0.348939702	0.315856334	0.276125047	0.23183559	0.19548925	0.167159952	0.147653556	0.142473484	0.16448706	0.209217726	0.260703724	0.323229929	0.386381306	0.449532682	0.50578521	0.541216762	0.54485024	0.530725561	0.494991579	0.451764857	0.404300407	0.356835957	0.309371506	0.277635961	0.280902848	0.3001831	0.341355543	0.397530207	0.460530794	0.525800356	0.587810148	0.629416099	0.660049546	0.675056439	0.676639011	0.647327614
-0.061278195		0.169146868	0.170392531	0.181050466	0.200623498	0.224301505	0.25932287	0.295452575	0.329093937	0.366469787	0.388299858	0.396047149	0.39108507	0.367246783	0.334021464	0.293642641	0.247834335	0.210647878	0.181117446	0.160191409	0.151978079	0.168563676	0.208381556	0.256025155	0.315851583	0.377190746	0.438529909	0.494689216	0.528546235	0.535477554	0.526820013	0.497210814	0.453765281	0.408470808	0.363176334	0.321175569	0.290021727	0.286430526	0.297052352	0.332175258	0.376633094	0.421843634	0.475256312	0.52703776	0.56110223	0.587815297	0.602624899	0.608281495	0.593477467
-0.062030075		0.169146868	0.170392531	0.181050466	0.200623498	0.224301505	0.25932287	0.295452575	0.329093937	0.366469787	0.388299858	0.396047149	0.39108507	0.367246783	0.334021464	0.293642641	0.247834335	0.210647878	0.181117446	0.160191409	0.151978079	0.168563676	0.208381556	0.256025155	0.315851583	0.377190746	0.438529909	0.494689216	0.528546235	0.535477554	0.526820013	0.497210814	0.453765281	0.408470808	0.363176334	0.321175569	0.290021727	0.286430526	0.297052352	0.332175258	0.376633094	0.421843634	0.475256312	0.52703776	0.56110223	0.587815297	0.602624899	0.608281495	0.593477467
-0.062781955		0.169146868	0.170392531	0.181050466	0.200623498	0.224301505	0.25932287	0.295452575	0.329093937	0.366469787	0.388299858	0.396047149	0.39108507	0.367246783	0.334021464	0.293642641	0.247834335	0.210647878	0.181117446	0.160191409	0.151978079	0.168563676	0.208381556	0.256025155	0.315851583	0.377190746	0.438529909	0.494689216	0.528546235	0.535477554	0.526820013	0.497210814	0.453765281	0.408470808	0.363176334	0.321175569	0.290021727	0.286430526	0.297052352	0.332175258	0.376633094	0.421843634	0.475256312	0.52703776	0.56110223	0.587815297	0.602624899	0.608281495	0.593477467
-0.063533835		0.162848516	0.165734515	0.178203625	0.195934994	0.220814069	0.265954758	0.306669503	0.34277776	0.38253481	0.40802598	0.422048776	0.418302552	0.388361841	0.355024965	0.312524576	0.259819282	0.218924963	0.185908235	0.162699717	0.150884532	0.165803391	0.205241922	0.255449494	0.315457719	0.379421002	0.443384285	0.502700212	0.541432727	0.553201638	0.550267783	0.525807636	0.483798139	0.437950559	0.39210298	0.3462554	0.312015266	0.299206786	0.300050503	0.324924772	0.361455461	0.400158523	0.441806516	0.482439455	0.51074933	0.534175083	0.54713765	0.551774353	0.548515164
-0.064285714		0.162848516	0.165734515	0.178203625	0.195934994	0.220814069	0.265954758	0.306669503	0.34277776	0.38253481	0.40802598	0.422048776	0.418302552	0.388361841	0.355024965	0.312524576	0.259819282	0.218924963	0.185908235	0.162699717	0.150884532	0.165803391	0.205241922	0.255449494	0.315457719	0.379421002	0.443384285	0.502700212	0.541432727	0.553201638	0.550267783	0.525807636	0.483798139	0.437950559	0.39210298	0.3462554	0.312015266	0.299206786	0.300050503	0.324924772	0.361455461	0.400158523	0.441806516	0.482439455	0.51074933	0.534175083	0.54713765	0.551774353	0.548515164
-0.065037594		0.167122143	0.170700271	0.183902888	0.200349151	0.224824992	0.262227695	0.305596898	0.346362309	0.389138261	0.416553216	0.432383572	0.431782492	0.4106304	0.376254241	0.333396025	0.282420117	0.239784509	0.205489855	0.17988566	0.164750282	0.177743853	0.213092436	0.258854715	0.318696444	0.385600184	0.456631382	0.520401855	0.563300943	0.581375093	0.584215898	0.564800647	0.523357911	0.473608416	0.427986382	0.382364347	0.347694296	0.32617777	0.317139837	0.333055009	0.359010825	0.385758598	0.416756403	0.44779366	0.475102439	0.501699829	0.513680803	0.519800431	0.523517682
-0.065789474		0.167122143	0.170700271	0.183902888	0.200349151	0.224824992	0.262227695	0.305596898	0.346362309	0.389138261	0.416553216	0.432383572	0.431782492	0.4106304	0.376254241	0.333396025	0.282420117	0.239784509	0.205489855	0.17988566	0.164750282	0.177743853	0.213092436	0.258854715	0.318696444	0.385600184	0.456631382	0.520401855	0.563300943	0.581375093	0.584215898	0.564800647	0.523357911	0.473608416	0.427986382	0.382364347	0.347694296	0.32617777	0.317139837	0.333055009	0.359010825	0.385758598	0.416756403	0.44779366	0.475102439	0.501699829	0.513680803	0.519800431	0.523517682
-0.066541353		0.172253323	0.176965375	0.187827464	0.203318239	0.229244283	0.274372581	0.316394231	0.356249528	0.398160135	0.42745132	0.446683207	0.447113983	0.420219024	0.387054384	0.346350937	0.292063446	0.249875447	0.214356334	0.189125852	0.171877508	0.18266766	0.216266818	0.265327494	0.325181961	0.393263597	0.465864121	0.532164311	0.578564061	0.602498301	0.611783551	0.602228228	0.565404422	0.518693773	0.47273554	0.426777306	0.388014382	0.356857095	0.334619165	0.338900022	0.353653717	0.372518344	0.39480478	0.419036005	0.444603876	0.470176945	0.484524268	0.493766709	0.502664689
-0.067293233		0.172253323	0.176965375	0.187827464	0.203318239	0.229244283	0.274372581	0.316394231	0.356249528	0.398160135	0.42745132	0.446683207	0.447113983	0.420219024	0.387054384	0.346350937	0.292063446	0.249875447	0.214356334	0.189125852	0.171877508	0.18266766	0.216266818	0.265327494	0.325181961	0.393263597	0.465864121	0.532164311	0.578564061	0.602498301	0.611783551	0.602228228	0.565404422	0.518693773	0.47273554	0.426777306	0.388014382	0.356857095	0.334619165	0.338900022	0.353653717	0.372518344	0.39480478	0.419036005	0.444603876	0.470176945	0.484524268	0.493766709	0.502664689
-0.068045113		0.172253323	0.176965375	0.187827464	0.203318239	0.229244283	0.274372581	0.316394231	0.356249528	0.398160135	0.42745132	0.446683207	0.447113983	0.420219024	0.387054384	0.346350937	0.292063446	0.249875447	0.214356334	0.189125852	0.171877508	0.18266766	0.216266818	0.265327494	0.325181961	0.393263597	0.465864121	0.532164311	0.578564061	0.602498301	0.611783551	0.602228228	0.565404422	0.518693773	0.47273554	0.426777306	0.388014382	0.356857095	0.334619165	0.338900022	0.353653717	0.372518344	0.39480478	0.419036005	0.444603876	0.470176945	0.484524268	0.493766709	0.502664689
-0.068796992		0.181272103	0.182507832	0.193272913	0.208332642	0.233286212	0.277984455	0.321604449	0.362849934	0.409166197	0.44094286	0.460997036	0.462656605	0.436361342	0.402977694	0.361435964	0.307250785	0.263618833	0.227414722	0.200948403	0.18226089	0.190464161	0.22181122	0.276114084	0.334037116	0.403615947	0.473307652	0.542193682	0.592355564	0.622777453	0.630360303	0.626753639	0.591890427	0.5454124	0.497430216	0.449448031	0.406220131	0.36770825	0.337032369	0.333313596	0.345429187	0.358637745	0.376478523	0.395641842	0.419417861	0.446327036	0.462595712	0.474531964	0.486879408
-0.069548872		0.181272103	0.182507832	0.193272913	0.208332642	0.233286212	0.277984455	0.321604449	0.362849934	0.409166197	0.44094286	0.460997036	0.462656605	0.436361342	0.402977694	0.361435964	0.307250785	0.263618833	0.227414722	0.200948403	0.18226089	0.190464161	0.22181122	0.276114084	0.334037116	0.403615947	0.473307652	0.542193682	0.592355564	0.622777453	0.630360303	0.626753639	0.591890427	0.5454124	0.497430216	0.449448031	0.406220131	0.36770825	0.337032369	0.333313596	0.345429187	0.358637745	0.376478523	0.395641842	0.419417861	0.446327036	0.462595712	0.474531964	0.486879408
-0.070300752		0.174151467	0.177371712	0.189687963	0.205855208	0.230962896	0.276443737	0.321512718	0.362655187	0.407641267	0.440000546	0.460740485	0.464050134	0.439560002	0.408078042	0.368109401	0.31398134	0.270858368	0.235522152	0.209495004	0.190537346	0.18933473	0.219327331	0.265170194	0.323253075	0.392098861	0.462035269	0.531509593	0.590614156	0.624371	0.642151507	0.640181462	0.609033821	0.57018832	0.521962038	0.473735757	0.428148656	0.387009652	0.353384183	0.343779482	0.343487565	0.353485886	0.367733737	0.384015919	0.407042779	0.432554412	0.449442189	0.463624422	0.476897196
-0.071052632		0.174151467	0.177371712	0.189687963	0.205855208	0.230962896	0.276443737	0.321512718	0.362655187	0.407641267	0.440000546	0.460740485	0.464050134	0.439560002	0.408078042	0.368109401	0.31398134	0.270858368	0.235522152	0.209495004	0.190537346	0.18933473	0.219327331	0.265170194	0.323253075	0.392098861	0.462035269	0.531509593	0.590614156	0.624371	0.642151507	0.640181462	0.609033821	0.57018832	0.521962038	0.473735757	0.428148656	0.387009652	0.353384183	0.343779482	0.343487565	0.353485886	0.367733737	0.384015919	0.407042779	0.432554412	0.449442189	0.463624422	0.476897196
-0.071804511		0.185942361	0.188445116	0.201057557	0.218294531	0.242645214	0.288872953	0.333914263	0.374763931	0.420398493	0.452438813	0.473943591	0.477027222	0.452923594	0.42075119	0.380847232	0.328279194	0.285382145	0.249193983	0.222626182	0.203055661	0.207123877	0.23340529	0.281224155	0.335043935	0.401661965	0.470435183	0.539208401	0.592800208	0.629263016	0.647459806	0.651148832	0.621411946	0.577696014	0.52978969	0.48009879	0.433055249	0.385710886	0.349690215	0.336072473	0.337739485	0.34450113	0.356140342	0.369217277	0.388259628	0.409500278	0.426945297	0.440929421	0.454009304
-0.072556391		0.185942361	0.188445116	0.201057557	0.218294531	0.242645214	0.288872953	0.333914263	0.374763931	0.420398493	0.452438813	0.473943591	0.477027222	0.452923594	0.42075119	0.380847232	0.328279194	0.285382145	0.249193983	0.222626182	0.203055661	0.207123877	0.23340529	0.281224155	0.335043935	0.401661965	0.470435183	0.539208401	0.592800208	0.629263016	0.647459806	0.651148832	0.621411946	0.577696014	0.52978969	0.48009879	0.433055249	0.385710886	0.349690215	0.336072473	0.337739485	0.34450113	0.356140342	0.369217277	0.388259628	0.409500278	0.426945297	0.440929421	0.454009304
-0.073308271		0.185942361	0.188445116	0.201057557	0.218294531	0.242645214	0.288872953	0.333914263	0.374763931	0.420398493	0.452438813	0.473943591	0.477027222	0.452923594	0.42075119	0.380847232	0.328279194	0.285382145	0.249193983	0.222626182	0.203055661	0.207123877	0.23340529	0.281224155	0.335043935	0.401661965	0.470435183	0.539208401	0.592800208	0.629263016	0.647459806	0.651148832	0.621411946	0.577696014	0.52978969	0.48009879	0.433055249	0.385710886	0.349690215	0.336072473	0.337739485	0.34450113	0.356140342	0.369217277	0.388259628	0.409500278	0.426945297	0.440929421	0.454009304
-0.07406015		0.190428993	0.194436388	0.208270403	0.226099393	0.252659428	0.300547574	0.347133233	0.391799359	0.439183622	0.471086466	0.491247345	0.494703889	0.468503284	0.435372944	0.395052992	0.34082284	0.295580221	0.258538279	0.229711485	0.208971872	0.203986238	0.2271886	0.27513652	0.327735069	0.392632961	0.462272911	0.531912861	0.593577366	0.632750032	0.648813466	0.655172039	0.631644898	0.591249461	0.544924163	0.495245105	0.447059503	0.401846143	0.362849913	0.344293022	0.338781672	0.33855775	0.346771915	0.355963622	0.371107631	0.391917683	0.407998808	0.423160631	0.440097559
-0.07481203		0.190428993	0.194436388	0.208270403	0.226099393	0.252659428	0.300547574	0.347133233	0.391799359	0.439183622	0.471086466	0.491247345	0.494703889	0.468503284	0.435372944	0.395052992	0.34082284	0.295580221	0.258538279	0.229711485	0.208971872	0.203986238	0.2271886	0.27513652	0.327735069	0.392632961	0.462272911	0.531912861	0.593577366	0.632750032	0.648813466	0.655172039	0.631644898	0.591249461	0.544924163	0.495245105	0.447059503	0.401846143	0.362849913	0.344293022	0.338781672	0.33855775	0.346771915	0.355963622	0.371107631	0.391917683	0.407998808	0.423160631	0.440097559
-0.07556391		0.200066639	0.20505884	0.220102215	0.238249427	0.267236286	0.317086701	0.366424633	0.413129697	0.461483509	0.495265583	0.517508642	0.520776935	0.49288807	0.458159544	0.41597614	0.360686489	0.312568037	0.272884763	0.24346054	0.222205987	0.214719516	0.235176224	0.27850073	0.328688682	0.391300889	0.45908814	0.52687539	0.588246703	0.628761716	0.649284772	0.659540782	0.639700726	0.603263427	0.560051902	0.512305964	0.464928024	0.418899728	0.377852885	0.356215149	0.346141288	0.342558301	0.345292712	0.350176273	0.362033688	0.378794716	0.392468378	0.406000363	0.422189431
-0.076315789		0.200066639	0.20505884	0.220102215	0.238249427	0.267236286	0.317086701	0.366424633	0.413129697	0.461483509	0.495265583	0.517508642	0.520776935	0.49288807	0.458159544	0.41597614	0.360686489	0.312568037	0.272884763	0.24346054	0.222205987	0.214719516	0.235176224	0.27850073	0.328688682	0.391300889	0.45908814	0.52687539	0.588246703	0.628761716	0.649284772	0.659540782	0.639700726	0.603263427	0.560051902	0.512305964	0.464928024	0.418899728	0.377852885	0.356215149	0.346141288	0.342558301	0.345292712	0.350176273	0.362033688	0.378794716	0.392468378	0.406000363	0.422189431
-0.077067669		0.19376945	0.198171141	0.214497968	0.235669643	0.26709705	0.313331615	0.368791855	0.419523188	0.473150717	0.511817076	0.537005802	0.542251502	0.52450636	0.490290507	0.446678285	0.388676524	0.338165339	0.296709405	0.265511462	0.241926506	0.235825735	0.252672857	0.292653034	0.339625663	0.399598958	0.466781008	0.533963058	0.590483492	0.634378576	0.660430309	0.675009569	0.659556879	0.626620187	0.585071302	0.537254384	0.488511292	0.439225987	0.395024143	0.368664529	0.353062031	0.345107989	0.344823804	0.346412854	0.353719992	0.365778753	0.383130331	0.394482721	0.409850731
-0.077819549		0.19376945	0.198171141	0.214497968	0.235669643	0.26709705	0.313331615	0.368791855	0.419523188	0.473150717	0.511817076	0.537005802	0.542251502	0.52450636	0.490290507	0.446678285	0.388676524	0.338165339	0.296709405	0.265511462	0.241926506	0.235825735	0.252672857	0.292653034	0.339625663	0.399598958	0.466781008	0.533963058	0.590483492	0.634378576	0.660430309	0.675009569	0.659556879	0.626620187	0.585071302	0.537254384	0.488511292	0.439225987	0.395024143	0.368664529	0.353062031	0.345107989	0.344823804	0.346412854	0.353719992	0.365778753	0.383130331	0.394482721	0.409850731
-0.078571429		0.19376945	0.198171141	0.214497968	0.235669643	0.26709705	0.313331615	0.368791855	0.419523188	0.473150717	0.511817076	0.537005802	0.542251502	0.52450636	0.490290507	0.446678285	0.388676524	0.338165339	0.296709405	0.265511462	0.241926506	0.235825735	0.252672857	0.292653034	0.339625663	0.399598958	0.466781008	0.533963058	0.590483492	0.634378576	0.660430309	0.675009569	0.659556879	0.626620187	0.585071302	0.537254384	0.488511292	0.439225987	0.395024143	0.368664529	0.353062031	0.345107989	0.344823804	0.346412854	0.353719992	0.365778753	0.383130331	0.394482721	0.409850731
-0.079323308		0.203512431	0.20897434	0.219593719	0.240137327	0.273014763	0.331696736	0.387814609	0.440667085	0.496832901	0.543032691	0.574096367	0.582997938	0.557207525	0.522881431	0.479536889	0.419466359	0.365413491	0.319837907	0.284770098	0.257910236	0.24230034	0.255355849	0.292479212	0.339401911	0.399245384	0.467192203	0.536738321	0.602868859	0.650678758	0.681045224	0.69917016	0.687440949	0.656553898	0.614915395	0.5676352	0.517608636	0.466817978	0.419647182	0.38875246	0.368763307	0.357799239	0.352901779	0.350519048	0.352403957	0.3603136	0.374619617	0.384110404	0.396597798
-0.080075188		0.203512431	0.20897434	0.219593719	0.240137327	0.273014763	0.331696736	0.387814609	0.440667085	0.496832901	0.543032691	0.574096367	0.582997938	0.557207525	0.522881431	0.479536889	0.419466359	0.365413491	0.319837907	0.284770098	0.257910236	0.24230034	0.255355849	0.292479212	0.339401911	0.399245384	0.467192203	0.536738321	0.602868859	0.650678758	0.681045224	0.69917016	0.687440949	0.656553898	0.614915395	0.5676352	0.517608636	0.466817978	0.419647182	0.38875246	0.368763307	0.357799239	0.352901779	0.350519048	0.352403957	0.3603136	0.374619617	0.384110404	0.396597798
-0.080827068		0.198504793	0.204290302	0.215913932	0.236010506	0.270188192	0.329725307	0.390781091	0.449029142	0.512757734	0.563420366	0.597473041	0.611285923	0.586859137	0.55431226	0.510837011	0.448405913	0.393167235	0.345777377	0.307142501	0.278791563	0.259792873	0.272768399	0.30962465	0.356173457	0.415427442	0.485711807	0.556095874	0.624017308	0.672106492	0.702791155	0.724014131	0.722934726	0.69223751	0.652060695	0.605038387	0.555732283	0.505365096	0.455611763	0.412974914	0.389407785	0.374255977	0.365693097	0.358051231	0.354532288	0.35802645	0.368439678	0.374634276	0.383920178
-0.081578947		0.198504793	0.204290302	0.215913932	0.236010506	0.270188192	0.329725307	0.390781091	0.449029142	0.512757734	0.563420366	0.597473041	0.611285923	0.586859137	0.55431226	0.510837011	0.448405913	0.393167235	0.345777377	0.307142501	0.278791563	0.259792873	0.272768399	0.30962465	0.356173457	0.415427442	0.485711807	0.556095874	0.624017308	0.672106492	0.702791155	0.724014131	0.722934726	0.69223751	0.652060695	0.605038387	0.555732283	0.505365096	0.455611763	0.412974914	0.389407785	0.374255977	0.365693097	0.358051231	0.354532288	0.35802645	0.368439678	0.374634276	0.383920178
-0.082330827		0.202302669	0.206931454	0.218947699	0.239348576	0.272707718	0.333731264	0.397743825	0.457127183	0.523181233	0.578166566	0.616157244	0.633009065	0.609732443	0.575578201	0.530389896	0.46706222	0.409087976	0.359723752	0.320093598	0.291374007	0.27367682	0.285316112	0.322148033	0.369499181	0.429777478	0.501277795	0.573265302	0.642119008	0.694655107	0.726853662	0.748303103	0.74793708	0.718636077	0.679249768	0.631085363	0.58093615	0.531951727	0.481931847	0.43665165	0.409494596	0.391027539	0.378650619	0.366585992	0.356808933	0.356231983	0.364663259	0.36922443	0.380953562
-0.083082707		0.202302669	0.206931454	0.218947699	0.239348576	0.272707718	0.333731264	0.397743825	0.457127183	0.523181233	0.578166566	0.616157244	0.633009065	0.609732443	0.575578201	0.530389896	0.46706222	0.409087976	0.359723752	0.320093598	0.291374007	0.27367682	0.285316112	0.322148033	0.369499181	0.429777478	0.501277795	0.573265302	0.642119008	0.694655107	0.726853662	0.748303103	0.74793708	0.718636077	0.679249768	0.631085363	0.58093615	0.531951727	0.481931847	0.43665165	0.409494596	0.391027539	0.378650619	0.366585992	0.356808933	0.356231983	0.364663259	0.36922443	0.380953562
-0.083834586		0.202302669	0.206931454	0.218947699	0.239348576	0.272707718	0.333731264	0.397743825	0.457127183	0.523181233	0.578166566	0.616157244	0.633009065	0.609732443	0.575578201	0.530389896	0.46706222	0.409087976	0.359723752	0.320093598	0.291374007	0.27367682	0.285316112	0.322148033	0.369499181	0.429777478	0.501277795	0.573265302	0.642119008	0.694655107	0.726853662	0.748303103	0.74793708	0.718636077	0.679249768	0.631085363	0.58093615	0.531951727	0.481931847	0.43665165	0.409494596	0.391027539	0.378650619	0.366585992	0.356808933	0.356231983	0.364663259	0.36922443	0.380953562
-0.084586466		0.200937466	0.206753882	0.217621698	0.237800726	0.270197532	0.320299489	0.38386835	0.445744191	0.513423433	0.569212111	0.610732954	0.629604864	0.621127849	0.587099656	0.543828552	0.480184161	0.421739961	0.369945405	0.329744555	0.298024928	0.279103105	0.289816969	0.328640905	0.377110348	0.4386455	0.511633771	0.584928115	0.655815909	0.709327506	0.740771994	0.762988035	0.76371378	0.734011968	0.694572825	0.646593174	0.595596945	0.54642047	0.496363744	0.451086568	0.423331666	0.403950508	0.390163697	0.376002788	0.366052888	0.362535014	0.368284807	0.369728424	0.37517658
-0.085338346		0.200937466	0.206753882	0.217621698	0.237800726	0.270197532	0.320299489	0.38386835	0.445744191	0.513423433	0.569212111	0.610732954	0.629604864	0.621127849	0.587099656	0.543828552	0.480184161	0.421739961	0.369945405	0.329744555	0.298024928	0.279103105	0.289816969	0.328640905	0.377110348	0.4386455	0.511633771	0.584928115	0.655815909	0.709327506	0.740771994	0.762988035	0.76371378	0.734011968	0.694572825	0.646593174	0.595596945	0.54642047	0.496363744	0.451086568	0.423331666	0.403950508	0.390163697	0.376002788	0.366052888	0.362535014	0.368284807	0.369728424	0.37517658
-0.086090226		0.205827967	0.20652098	0.214993303	0.236759961	0.269141422	0.333460977	0.397796221	0.459230299	0.53098934	0.590473914	0.632148028	0.650655835	0.629963138	0.596074758	0.553189052	0.48934225	0.429417941	0.37761572	0.337584833	0.305596526	0.286548367	0.296371809	0.333179347	0.380536727	0.442246485	0.515474987	0.589207862	0.65957462	0.712732463	0.746688342	0.77043887	0.770777061	0.742644865	0.704468827	0.656854953	0.606575719	0.558355842	0.508044897	0.463379385	0.435374187	0.41506442	0.401162304	0.386100852	0.374810607	0.37006486	0.373089379	0.371970588	0.379311218
-0.086842105		0.205827967	0.20652098	0.214993303	0.236759961	0.269141422	0.333460977	0.397796221	0.459230299	0.53098934	0.590473914	0.632148028	0.650655835	0.629963138	0.596074758	0.553189052	0.48934225	0.429417941	0.37761572	0.337584833	0.305596526	0.286548367	0.296371809	0.333179347	0.380536727	0.442246485	0.515474987	0.589207862	0.65957462	0.712732463	0.746688342	0.77043887	0.770777061	0.742644865	0.704468827	0.656854953	0.606575719	0.558355842	0.508044897	0.463379385	0.435374187	0.41506442	0.401162304	0.386100852	0.374810607	0.37006486	0.373089379	0.371970588	0.379311218
-0.087593985		0.203092109	0.206074987	0.216905584	0.240143646	0.275789775	0.339409949	0.40401032	0.46729036	0.540748108	0.599018785	0.640207942	0.659248647	0.640494723	0.6092139	0.56704447	0.503323925	0.444713962	0.394298763	0.35445011	0.323595878	0.302081091	0.310256061	0.34295578	0.386964971	0.444790301	0.514872579	0.585052068	0.653918108	0.703579476	0.737203834	0.755585519	0.755469524	0.727819506	0.691023801	0.646405895	0.600765693	0.5548243	0.51216131	0.47097206	0.444460136	0.424401856	0.408799773	0.39317359	0.379348406	0.373976917	0.376121477	0.373327691	0.376161365
-0.088345865		0.203092109	0.206074987	0.216905584	0.240143646	0.275789775	0.339409949	0.40401032	0.46729036	0.540748108	0.599018785	0.640207942	0.659248647	0.640494723	0.6092139	0.56704447	0.503323925	0.444713962	0.394298763	0.35445011	0.323595878	0.302081091	0.310256061	0.34295578	0.386964971	0.444790301	0.514872579	0.585052068	0.653918108	0.703579476	0.737203834	0.755585519	0.755469524	0.727819506	0.691023801	0.646405895	0.600765693	0.5548243	0.51216131	0.47097206	0.444460136	0.424401856	0.408799773	0.39317359	0.379348406	0.373976917	0.376121477	0.373327691	0.376161365
-0.089097744		0.203092109	0.206074987	0.216905584	0.240143646	0.275789775	0.339409949	0.40401032	0.46729036	0.540748108	0.599018785	0.640207942	0.659248647	0.640494723	0.6092139	0.56704447	0.503323925	0.444713962	0.394298763	0.35445011	0.323595878	0.302081091	0.310256061	0.34295578	0.386964971	0.444790301	0.514872579	0.585052068	0.653918108	0.703579476	0.737203834	0.755585519	0.755469524	0.727819506	0.691023801	0.646405895	0.600765693	0.5548243	0.51216131	0.47097206	0.444460136	0.424401856	0.408799773	0.39317359	0.379348406	0.373976917	0.376121477	0.373327691	0.376161365
-0.089849624		0.203473769	0.205592828	0.218623859	0.240334544	0.276262426	0.341450031	0.411206955	0.473734143	0.545554109	0.606402641	0.649856278	0.669461643	0.649636208	0.616677096	0.573991567	0.510952752	0.451276004	0.399867821	0.3598432	0.328237167	0.313390579	0.321140097	0.351992473	0.401279377	0.456977937	0.522518891	0.591955801	0.653644303	0.702932938	0.737590342	0.754461442	0.755578712	0.730871678	0.695652114	0.653748254	0.611124639	0.566654019	0.520876054	0.481228012	0.458322488	0.439355019	0.423394879	0.405723891	0.394269852	0.388342958	0.389304856	0.384257876	0.383882233
-0.090601504		0.203473769	0.205592828	0.218623859	0.240334544	0.276262426	0.341450031	0.411206955	0.473734143	0.545554109	0.606402641	0.649856278	0.669461643	0.649636208	0.616677096	0.573991567	0.510952752	0.451276004	0.399867821	0.3598432	0.328237167	0.313390579	0.321140097	0.351992473	0.401279377	0.456977937	0.522518891	0.591955801	0.653644303	0.702932938	0.737590342	0.754461442	0.755578712	0.730871678	0.695652114	0.653748254	0.611124639	0.566654019	0.520876054	0.481228012	0.458322488	0.439355019	0.423394879	0.405723891	0.394269852	0.388342958	0.389304856	0.384257876	0.383882233
-0.091353383		0.21262809	0.218453866	0.22965399	0.251752554	0.286787206	0.352018199	0.41997808	0.486670727	0.559351481	0.621554403	0.667580911	0.687898605	0.670227202	0.638962235	0.596606	0.531283368	0.470409017	0.417526916	0.377641168	0.34532455	0.32175835	0.317274154	0.344667916	0.382720407	0.434566274	0.497055509	0.560886043	0.624116558	0.68130165	0.715710244	0.73961382	0.742295896	0.719271615	0.688439466	0.651893547	0.611274649	0.57055734	0.528781169	0.49142193	0.469939536	0.45212712	0.436268991	0.418301598	0.406259952	0.398516431	0.393279159	0.386489151	0.387357803
-0.092105263		0.21262809	0.218453866	0.22965399	0.251752554	0.286787206	0.352018199	0.41997808	0.486670727	0.559351481	0.621554403	0.667580911	0.687898605	0.670227202	0.638962235	0.596606	0.531283368	0.470409017	0.417526916	0.377641168	0.34532455	0.32175835	0.317274154	0.344667916	0.382720407	0.434566274	0.497055509	0.560886043	0.624116558	0.68130165	0.715710244	0.73961382	0.742295896	0.719271615	0.688439466	0.651893547	0.611274649	0.57055734	0.528781169	0.49142193	0.469939536	0.45212712	0.436268991	0.418301598	0.406259952	0.398516431	0.393279159	0.386489151	0.387357803
-0.092857143		0.201972119	0.207684487	0.220442775	0.24449384	0.283696884	0.342225583	0.41660302	0.488071363	0.567822197	0.634770172	0.683449159	0.707336254	0.701802201	0.667402822	0.624003359	0.556139698	0.493793699	0.439835456	0.397267297	0.36304446	0.3393779	0.338424781	0.36087253	0.400668575	0.446876496	0.503190238	0.563955457	0.624720676	0.672070643	0.705289176	0.723337627	0.729840871	0.713486339	0.687544755	0.656694542	0.624446684	0.589086311	0.550401889	0.516305642	0.495700899	0.476971436	0.457054413	0.436351818	0.420642395	0.413061603	0.411285571	0.402947223	0.39786917
-0.093609023		0.201972119	0.207684487	0.220442775	0.24449384	0.283696884	0.342225583	0.41660302	0.488071363	0.567822197	0.634770172	0.683449159	0.707336254	0.701802201	0.667402822	0.624003359	0.556139698	0.493793699	0.439835456	0.397267297	0.36304446	0.3393779	0.338424781	0.36087253	0.400668575	0.446876496	0.503190238	0.563955457	0.624720676	0.672070643	0.705289176	0.723337627	0.729840871	0.713486339	0.687544755	0.656694542	0.624446684	0.589086311	0.550401889	0.516305642	0.495700899	0.476971436	0.457054413	0.436351818	0.420642395	0.413061603	0.411285571	0.402947223	0.39786917
-0.094360902		0.201972119	0.207684487	0.220442775	0.24449384	0.283696884	0.342225583	0.41660302	0.488071363	0.567822197	0.634770172	0.683449159	0.707336254	0.701802201	0.667402822	0.624003359	0.556139698	0.493793699	0.439835456	0.397267297	0.36304446	0.3393779	0.338424781	0.36087253	0.400668575	0.446876496	0.503190238	0.563955457	0.624720676	0.672070643	0.705289176	0.723337627	0.729840871	0.713486339	0.687544755	0.656694542	0.624446684	0.589086311	0.550401889	0.516305642	0.495700899	0.476971436	0.457054413	0.436351818	0.420642395	0.413061603	0.411285571	0.402947223	0.39786917
-0.095112782		0.223384437	0.225077093	0.235814912	0.257149912	0.294341863	0.361519157	0.435775173	0.509434697	0.594937096	0.665534017	0.715450393	0.741645154	0.72538503	0.695013302	0.650477171	0.584581146	0.521183761	0.464420602	0.417887124	0.38145817	0.352062098	0.348657388	0.366008108	0.400535194	0.445510242	0.501595931	0.56005839	0.618750714	0.665873417	0.699917579	0.720633679	0.728534397	0.713974664	0.692794745	0.66856956	0.64171351	0.613913406	0.578403336	0.547629619	0.528017272	0.51032904	0.488420535	0.470376896	0.448791088	0.440507855	0.431713057	0.42255404	0.417015599
-0.095864662		0.223384437	0.225077093	0.235814912	0.257149912	0.294341863	0.361519157	0.435775173	0.509434697	0.594937096	0.665534017	0.715450393	0.741645154	0.72538503	0.695013302	0.650477171	0.584581146	0.521183761	0.464420602	0.417887124	0.38145817	0.352062098	0.348657388	0.366008108	0.400535194	0.445510242	0.501595931	0.56005839	0.618750714	0.665873417	0.699917579	0.720633679	0.728534397	0.713974664	0.692794745	0.66856956	0.64171351	0.613913406	0.578403336	0.547629619	0.528017272	0.51032904	0.488420535	0.470376896	0.448791088	0.440507855	0.431713057	0.42255404	0.417015599
-0.096616541		0.203382586	0.207913909	0.220665005	0.246355839	0.285417694	0.347606899	0.428052231	0.507083585	0.594007115	0.668768283	0.72424339	0.756660149	0.755858329	0.724414331	0.680124955	0.61254161	0.54391906	0.485009315	0.435912596	0.396781405	0.366497768	0.357404735	0.37284633	0.405892521	0.452621379	0.505686992	0.560777808	0.617420065	0.665682353	0.698664466	0.722088514	0.728005398	0.717342244	0.701664734	0.682524998	0.660222292	0.634147779	0.602736871	0.574636907	0.557893306	0.538667366	0.51606778	0.495870324	0.476483787	0.465682697	0.454456229	0.440729038	0.432750035
-0.097368421		0.203382586	0.207913909	0.220665005	0.246355839	0.285417694	0.347606899	0.428052231	0.507083585	0.594007115	0.668768283	0.72424339	0.756660149	0.755858329	0.724414331	0.680124955	0.61254161	0.54391906	0.485009315	0.435912596	0.396781405	0.366497768	0.357404735	0.37284633	0.405892521	0.452621379	0.505686992	0.560777808	0.617420065	0.665682353	0.698664466	0.722088514	0.728005398	0.717342244	0.701664734	0.682524998	0.660222292	0.634147779	0.602736871	0.574636907	0.557893306	0.538667366	0.51606778	0.495870324	0.476483787	0.465682697	0.454456229	0.440729038	0.432750035
-0.098120301		0.214320375	0.216487353	0.228630616	0.250624755	0.288068887	0.360213351	0.441279351	0.5228267	0.614920427	0.692764701	0.752948444	0.78649941	0.77622016	0.74875887	0.703833189	0.636780189	0.568394468	0.506601516	0.456770849	0.415290565	0.382070786	0.369790347	0.380978641	0.411891238	0.45599529	0.504138808	0.558257902	0.613728485	0.66129203	0.695608384	0.718949485	0.727287701	0.725637974	0.71273892	0.698178461	0.683033381	0.659528618	0.630716367	0.604645391	0.585416565	0.567781672	0.543709426	0.519568829	0.502980336	0.490691406	0.477708903	0.462445589	0.450862094
-0.09887218		0.214320375	0.216487353	0.228630616	0.250624755	0.288068887	0.360213351	0.441279351	0.5228267	0.614920427	0.692764701	0.752948444	0.78649941	0.77622016	0.74875887	0.703833189	0.636780189	0.568394468	0.506601516	0.456770849	0.415290565	0.382070786	0.369790347	0.380978641	0.411891238	0.45599529	0.504138808	0.558257902	0.613728485	0.66129203	0.695608384	0.718949485	0.727287701	0.725637974	0.71273892	0.698178461	0.683033381	0.659528618	0.630716367	0.604645391	0.585416565	0.567781672	0.543709426	0.519568829	0.502980336	0.490691406	0.477708903	0.462445589	0.450862094
-0.09962406		0.214320375	0.216487353	0.228630616	0.250624755	0.288068887	0.360213351	0.441279351	0.5228267	0.614920427	0.692764701	0.752948444	0.78649941	0.77622016	0.74875887	0.703833189	0.636780189	0.568394468	0.506601516	0.456770849	0.415290565	0.382070786	0.369790347	0.380978641	0.411891238	0.45599529	0.504138808	0.558257902	0.613728485	0.66129203	0.695608384	0.718949485	0.727287701	0.725637974	0.71273892	0.698178461	0.683033381	0.659528618	0.630716367	0.604645391	0.585416565	0.567781672	0.543709426	0.519568829	0.502980336	0.490691406	0.477708903	0.462445589	0.450862094
-0.10037594		0.206217814	0.207865474	0.218842019	0.242739233	0.280512217	0.354769345	0.435753897	0.520309826	0.614030362	0.693976451	0.758733465	0.799023785	0.792767244	0.767519115	0.723912479	0.659072246	0.591625032	0.527469502	0.474357571	0.430855681	0.396407298	0.379092786	0.38584089	0.413444889	0.449492985	0.496716215	0.54751442	0.602114771	0.652362709	0.688468107	0.713277078	0.729975226	0.725547546	0.717620337	0.705890981	0.692540124	0.673833416	0.648735214	0.625329038	0.613765722	0.59740073	0.574486144	0.550024559	0.528057639	0.515554253	0.504899959	0.487934616	0.475695504
-0.10112782		0.206217814	0.207865474	0.218842019	0.242739233	0.280512217	0.354769345	0.435753897	0.520309826	0.614030362	0.693976451	0.758733465	0.799023785	0.792767244	0.767519115	0.723912479	0.659072246	0.591625032	0.527469502	0.474357571	0.430855681	0.396407298	0.379092786	0.38584089	0.413444889	0.449492985	0.496716215	0.54751442	0.602114771	0.652362709	0.688468107	0.713277078	0.729975226	0.725547546	0.717620337	0.705890981	0.692540124	0.673833416	0.648735214	0.625329038	0.613765722	0.59740073	0.574486144	0.550024559	0.528057639	0.515554253	0.504899959	0.487934616	0.475695504
-0.101879699		0.204227208	0.206552478	0.218381305	0.240438164	0.277002692	0.349754261	0.433591967	0.521380752	0.618544937	0.701639953	0.767097962	0.807756126	0.802797481	0.777607133	0.733497233	0.668811033	0.601092778	0.537199011	0.483790227	0.439618404	0.404592146	0.387349856	0.390802586	0.41664279	0.457110127	0.50435191	0.554750563	0.608873289	0.657576	0.694200474	0.718898507	0.73078176	0.726794104	0.721681892	0.712845608	0.703183272	0.686900266	0.664088214	0.643048299	0.633353889	0.616839223	0.592426802	0.568095949	0.550644617	0.538017051	0.523977222	0.505938705	0.49213227
-0.102631579		0.204227208	0.206552478	0.218381305	0.240438164	0.277002692	0.349754261	0.433591967	0.521380752	0.618544937	0.701639953	0.767097962	0.807756126	0.802797481	0.777607133	0.733497233	0.668811033	0.601092778	0.537199011	0.483790227	0.439618404	0.404592146	0.387349856	0.390802586	0.41664279	0.457110127	0.50435191	0.554750563	0.608873289	0.657576	0.694200474	0.718898507	0.73078176	0.726794104	0.721681892	0.712845608	0.703183272	0.686900266	0.664088214	0.643048299	0.633353889	0.616839223	0.592426802	0.568095949	0.550644617	0.538017051	0.523977222	0.505938705	0.49213227
-0.103383459		0.195672681	0.199076709	0.210642769	0.235804261	0.275243586	0.349223119	0.43054218	0.519180099	0.615897349	0.697132561	0.763664166	0.805767543	0.803868679	0.781865005	0.739855841	0.674294425	0.607669023	0.542452143	0.488026067	0.442421614	0.405439758	0.385209864	0.389000927	0.413424792	0.447516788	0.492677346	0.543651522	0.595692844	0.643198058	0.68011048	0.704163115	0.722389958	0.725551066	0.721611421	0.716604631	0.710530695	0.697786656	0.680479339	0.663172023	0.653183637	0.639291512	0.618005983	0.595523331	0.578351512	0.566105551	0.552387542	0.533448186	0.519079399
-0.104135338		0.195672681	0.199076709	0.210642769	0.235804261	0.275243586	0.349223119	0.43054218	0.519180099	0.615897349	0.697132561	0.763664166	0.805767543	0.803868679	0.781865005	0.739855841	0.674294425	0.607669023	0.542452143	0.488026067	0.442421614	0.405439758	0.385209864	0.389000927	0.413424792	0.447516788	0.492677346	0.543651522	0.595692844	0.643198058	0.68011048	0.704163115	0.722389958	0.725551066	0.721611421	0.716604631	0.710530695	0.697786656	0.680479339	0.663172023	0.653183637	0.639291512	0.618005983	0.595523331	0.578351512	0.566105551	0.552387542	0.533448186	0.519079399
-0.104887218		0.195672681	0.199076709	0.210642769	0.235804261	0.275243586	0.349223119	0.43054218	0.519180099	0.615897349	0.697132561	0.763664166	0.805767543	0.803868679	0.781865005	0.739855841	0.674294425	0.607669023	0.542452143	0.488026067	0.442421614	0.405439758	0.385209864	0.389000927	0.413424792	0.447516788	0.492677346	0.543651522	0.595692844	0.643198058	0.68011048	0.704163115	0.722389958	0.725551066	0.721611421	0.716604631	0.710530695	0.697786656	0.680479339	0.663172023	0.653183637	0.639291512	0.618005983	0.595523331	0.578351512	0.566105551	0.552387542	0.533448186	0.519079399
-0.105639098		0.193019767	0.195089165	0.207253599	0.233052056	0.271133651	0.344545948	0.426944033	0.515923635	0.61291454	0.695462356	0.762687085	0.804742628	0.804364725	0.781772865	0.738401668	0.675192628	0.607350837	0.54124364	0.486795354	0.440676948	0.404458334	0.383379364	0.384244163	0.407456593	0.444757914	0.489242092	0.536465312	0.587641232	0.636136513	0.6744786	0.7003729	0.714622964	0.713400924	0.71316537	0.708977116	0.70330375	0.690249489	0.673721287	0.658031276	0.654787406	0.642980162	0.624232156	0.604176619	0.5850514	0.574230623	0.562606167	0.54556201	0.533814827
-0.106390977		0.193019767	0.195089165	0.207253599	0.233052056	0.271133651	0.344545948	0.426944033	0.515923635	0.61291454	0.695462356	0.762687085	0.804742628	0.804364725	0.781772865	0.738401668	0.675192628	0.607350837	0.54124364	0.486795354	0.440676948	0.404458334	0.383379364	0.384244163	0.407456593	0.444757914	0.489242092	0.536465312	0.587641232	0.636136513	0.6744786	0.7003729	0.714622964	0.713400924	0.71316537	0.708977116	0.70330375	0.690249489	0.673721287	0.658031276	0.654787406	0.642980162	0.624232156	0.604176619	0.5850514	0.574230623	0.562606167	0.54556201	0.533814827
-0.107142857		0.208408159	0.209955147	0.219757049	0.239137021	0.273826852	0.343534453	0.424401039	0.510583954	0.603478451	0.68570212	0.753481091	0.798163619	0.796877531	0.774809337	0.733649973	0.672077689	0.606661822	0.541981878	0.486165036	0.439812542	0.40308317	0.376719296	0.378412678	0.399704333	0.430861344	0.472665977	0.520668221	0.57005117	0.620814825	0.658628539	0.683149794	0.701936396	0.703357032	0.70193919	0.699140642	0.694961388	0.683910628	0.672389097	0.660867566	0.659748747	0.651996409	0.637669496	0.621990017	0.61022908	0.600354317	0.590266798	0.575582199	0.565636928
-0.107894737		0.208408159	0.209955147	0.219757049	0.239137021	0.273826852	0.343534453	0.424401039	0.510583954	0.603478451	0.68570212	0.753481091	0.798163619	0.796877531	0.774809337	0.733649973	0.672077689	0.606661822	0.541981878	0.486165036	0.439812542	0.40308317	0.376719296	0.378412678	0.399704333	0.430861344	0.472665977	0.520668221	0.57005117	0.620814825	0.658628539	0.683149794	0.701936396	0.703357032	0.70193919	0.699140642	0.694961388	0.683910628	0.672389097	0.660867566	0.659748747	0.651996409	0.637669496	0.621990017	0.61022908	0.600354317	0.590266798	0.575582199	0.565636928
-0.108646617		0.193661254	0.198468753	0.210835281	0.231721944	0.267320654	0.338340452	0.420841914	0.507500655	0.600208045	0.681824641	0.748606967	0.790950554	0.78987266	0.767499516	0.726342566	0.664038465	0.59774092	0.533879777	0.481276851	0.435142792	0.398822318	0.376954136	0.375790587	0.396487104	0.427433328	0.468516081	0.5162961	0.565010614	0.61143972	0.648776048	0.673850804	0.691534369	0.692616816	0.689724681	0.685898052	0.68036375	0.671446291	0.661029477	0.651631883	0.652952638	0.647296948	0.634942141	0.624234378	0.612185609	0.606335224	0.603716161	0.592309516	0.58515663
-0.109398496		0.193661254	0.198468753	0.210835281	0.231721944	0.267320654	0.338340452	0.420841914	0.507500655	0.600208045	0.681824641	0.748606967	0.790950554	0.78987266	0.767499516	0.726342566	0.664038465	0.59774092	0.533879777	0.481276851	0.435142792	0.398822318	0.376954136	0.375790587	0.396487104	0.427433328	0.468516081	0.5162961	0.565010614	0.61143972	0.648776048	0.673850804	0.691534369	0.692616816	0.689724681	0.685898052	0.68036375	0.671446291	0.661029477	0.651631883	0.652952638	0.647296948	0.634942141	0.624234378	0.612185609	0.606335224	0.603716161	0.592309516	0.58515663
-0.110150376		0.193661254	0.198468753	0.210835281	0.231721944	0.267320654	0.338340452	0.420841914	0.507500655	0.600208045	0.681824641	0.748606967	0.790950554	0.78987266	0.767499516	0.726342566	0.664038465	0.59774092	0.533879777	0.481276851	0.435142792	0.398822318	0.376954136	0.375790587	0.396487104	0.427433328	0.468516081	0.5162961	0.565010614	0.61143972	0.648776048	0.673850804	0.691534369	0.692616816	0.689724681	0.685898052	0.68036375	0.671446291	0.661029477	0.651631883	0.652952638	0.647296948	0.634942141	0.624234378	0.612185609	0.606335224	0.603716161	0.592309516	0.58515663
-0.110902256		0.183190158	0.185380029	0.196926745	0.218742045	0.254628668	0.325659591	0.407054048	0.494197231	0.588242315	0.669612544	0.740204129	0.783923514	0.783109063	0.762489057	0.720637517	0.658060617	0.597724341	0.530153444	0.474939995	0.429559512	0.392462097	0.371334341	0.37253998	0.388993342	0.419912048	0.459901913	0.505559202	0.552949766	0.597482001	0.633562151	0.658739827	0.676889551	0.679895775	0.680243042	0.678857035	0.675737754	0.669324694	0.66197505	0.656091646	0.660016466	0.657196936	0.650486137	0.643775339	0.638110597	0.634063944	0.627482702	0.616253742	0.608760666
-0.111654135		0.183190158	0.185380029	0.196926745	0.218742045	0.254628668	0.325659591	0.407054048	0.494197231	0.588242315	0.669612544	0.740204129	0.783923514	0.783109063	0.762489057	0.720637517	0.658060617	0.597724341	0.530153444	0.474939995	0.429559512	0.392462097	0.371334341	0.37253998	0.388993342	0.419912048	0.459901913	0.505559202	0.552949766	0.597482001	0.633562151	0.658739827	0.676889551	0.679895775	0.680243042	0.678857035	0.675737754	0.669324694	0.66197505	0.656091646	0.660016466	0.657196936	0.650486137	0.643775339	0.638110597	0.634063944	0.627482702	0.616253742	0.608760666
-0.112406015		0.181167597	0.187072683	0.199060957	0.221374808	0.256397789	0.325883765	0.404293837	0.489280435	0.576505512	0.654370481	0.720093693	0.762456819	0.761389363	0.740945224	0.701351043	0.64134004	0.582321469	0.51883602	0.46599898	0.422132076	0.386198682	0.365284212	0.366450335	0.381117489	0.416193492	0.458911682	0.50485995	0.552147299	0.595822876	0.631898676	0.657055819	0.670497908	0.673452816	0.673177644	0.671563391	0.668416487	0.663199984	0.65877632	0.654460994	0.657473569	0.656003239	0.650481851	0.644960463	0.635298977	0.631679766	0.626036276	0.615717168	0.609880964
-0.113157895		0.181167597	0.187072683	0.199060957	0.221374808	0.256397789	0.325883765	0.404293837	0.489280435	0.576505512	0.654370481	0.720093693	0.762456819	0.761389363	0.740945224	0.701351043	0.64134004	0.582321469	0.51883602	0.46599898	0.422132076	0.386198682	0.365284212	0.366450335	0.381117489	0.416193492	0.458911682	0.50485995	0.552147299	0.595822876	0.631898676	0.657055819	0.670497908	0.673452816	0.673177644	0.671563391	0.668416487	0.663199984	0.65877632	0.654460994	0.657473569	0.656003239	0.650481851	0.644960463	0.635298977	0.631679766	0.626036276	0.615717168	0.609880964
-0.113909774		0.176916986	0.179143523	0.189878374	0.211898888	0.247493219	0.316817926	0.394142061	0.477831532	0.566796715	0.643872981	0.710654244	0.752845786	0.751424937	0.732224961	0.692866684	0.635303487	0.575200967	0.511769563	0.459007457	0.415340605	0.378965898	0.353759403	0.354783752	0.373399689	0.406814957	0.446885117	0.491568226	0.53815242	0.5866377	0.621095021	0.645984516	0.658819155	0.661096476	0.660727743	0.658457925	0.654287021	0.649709379	0.644897473	0.642166868	0.648287611	0.648625905	0.642959645	0.640212665	0.636372208	0.634017212	0.634807396	0.625751816	0.620511789
-0.114661654		0.176916986	0.179143523	0.189878374	0.211898888	0.247493219	0.316817926	0.394142061	0.477831532	0.566796715	0.643872981	0.710654244	0.752845786	0.751424937	0.732224961	0.692866684	0.635303487	0.575200967	0.511769563	0.459007457	0.415340605	0.378965898	0.353759403	0.354783752	0.373399689	0.406814957	0.446885117	0.491568226	0.53815242	0.5866377	0.621095021	0.645984516	0.658819155	0.661096476	0.660727743	0.658457925	0.654287021	0.649709379	0.644897473	0.642166868	0.648287611	0.648625905	0.642959645	0.640212665	0.636372208	0.634017212	0.634807396	0.625751816	0.620511789
-0.115413534		0.176916986	0.179143523	0.189878374	0.211898888	0.247493219	0.316817926	0.394142061	0.477831532	0.566796715	0.643872981	0.710654244	0.752845786	0.751424937	0.732224961	0.692866684	0.635303487	0.575200967	0.511769563	0.459007457	0.415340605	0.378965898	0.353759403	0.354783752	0.373399689	0.406814957	0.446885117	0.491568226	0.53815242	0.5866377	0.621095021	0.645984516	0.658819155	0.661096476	0.660727743	0.658457925	0.654287021	0.649709379	0.644897473	0.642166868	0.648287611	0.648625905	0.642959645	0.640212665	0.636372208	0.634017212	0.634807396	0.625751816	0.620511789
-0.116165414		0.173129108	0.176077038	0.188033761	0.210500461	0.241969297	0.311410565	0.389976562	0.474217747	0.56304252	0.640339295	0.702325825	0.743966823	0.742503939	0.721614288	0.68207262	0.625896612	0.564373387	0.505560356	0.455169802	0.412831618	0.3792327	0.360549618	0.361387701	0.379143889	0.410597113	0.450196115	0.491900535	0.535517341	0.577276733	0.611224035	0.636647294	0.651069195	0.651724864	0.653258309	0.652879369	0.650588042	0.646180802	0.642812206	0.640400776	0.647347851	0.647573681	0.645056759	0.642539836	0.635529315	0.63378186	0.634249283	0.626264501	0.62201777
-0.116917293		0.173129108	0.176077038	0.188033761	0.210500461	0.241969297	0.311410565	0.389976562	0.474217747	0.56304252	0.640339295	0.702325825	0.743966823	0.742503939	0.721614288	0.68207262	0.625896612	0.564373387	0.505560356	0.455169802	0.412831618	0.3792327	0.360549618	0.361387701	0.379143889	0.410597113	0.450196115	0.491900535	0.535517341	0.577276733	0.611224035	0.636647294	0.651069195	0.651724864	0.653258309	0.652879369	0.650588042	0.646180802	0.642812206	0.640400776	0.647347851	0.647573681	0.645056759	0.642539836	0.635529315	0.63378186	0.634249283	0.626264501	0.62201777
-0.117669173		0.178444713	0.183051139	0.193455384	0.213748785	0.245816767	0.311417517	0.385674555	0.466322192	0.551117931	0.625816227	0.688732228	0.731005663	0.731621944	0.713014451	0.67524554	0.620164338	0.561585019	0.504163535	0.454492735	0.413491633	0.380868801	0.358603062	0.358287156	0.376381971	0.407385714	0.443368504	0.48497441	0.528502954	0.574916418	0.606975529	0.630909759	0.644051727	0.647944408	0.648268347	0.646669647	0.642186028	0.639374084	0.635755565	0.632944899	0.638472435	0.638449624	0.632802633	0.630196628	0.622508364	0.62083795	0.621291365	0.613482155	0.609168919
-0.118421053		0.178444713	0.183051139	0.193455384	0.213748785	0.245816767	0.311417517	0.385674555	0.466322192	0.551117931	0.625816227	0.688732228	0.731005663	0.731621944	0.713014451	0.67524554	0.620164338	0.561585019	0.504163535	0.454492735	0.413491633	0.380868801	0.358603062	0.358287156	0.376381971	0.407385714	0.443368504	0.48497441	0.528502954	0.574916418	0.606975529	0.630909759	0.644051727	0.647944408	0.648268347	0.646669647	0.642186028	0.639374084	0.635755565	0.632944899	0.638472435	0.638449624	0.632802633	0.630196628	0.622508364	0.62083795	0.621291365	0.613482155	0.609168919
-0.119172932		0.173922845	0.176042438	0.185315556	0.20736056	0.238403853	0.30410255	0.378920346	0.46167282	0.550132041	0.628101721	0.68966334	0.729123556	0.729746833	0.710350551	0.673163332	0.617637828	0.557583054	0.502782219	0.458225687	0.420709502	0.389099731	0.37080913	0.37164197	0.389921788	0.417755109	0.452188757	0.491365077	0.533454676	0.572287219	0.604396279	0.627904128	0.641940957	0.646991674	0.647543272	0.64686973	0.644971049	0.640760603	0.635918202	0.63268146	0.63446329	0.63336878	0.626746648	0.62274837	0.616233945	0.613059198	0.608502816	0.601155623	0.596441219
-0.119924812		0.173922845	0.176042438	0.185315556	0.20736056	0.238403853	0.30410255	0.378920346	0.46167282	0.550132041	0.628101721	0.68966334	0.729123556	0.729746833	0.710350551	0.673163332	0.617637828	0.557583054	0.502782219	0.458225687	0.420709502	0.389099731	0.37080913	0.37164197	0.389921788	0.417755109	0.452188757	0.491365077	0.533454676	0.572287219	0.604396279	0.627904128	0.641940957	0.646991674	0.647543272	0.64686973	0.644971049	0.640760603	0.635918202	0.63268146	0.63446329	0.63336878	0.626746648	0.62274837	0.616233945	0.613059198	0.608502816	0.601155623	0.596441219
-0.120676692		0.173922845	0.176042438	0.185315556	0.20736056	0.238403853	0.30410255	0.378920346	0.46167282	0.550132041	0.628101721	0.68966334	0.729123556	0.729746833	0.710350551	0.673163332	0.617637828	0.557583054	0.502782219	0.458225687	0.420709502	0.389099731	0.37080913	0.37164197	0.389921788	0.417755109	0.452188757	0.491365077	0.533454676	0.572287219	0.604396279	0.627904128	0.641940957	0.646991674	0.647543272	0.64686973	0.644971049	0.640760603	0.635918202	0.63268146	0.63446329	0.63336878	0.626746648	0.62274837	0.616233945	0.613059198	0.608502816	0.601155623	0.596441219
-0.121428571		0.182512207	0.186879997	0.197306734	0.216081869	0.24711859	0.309970935	0.383308266	0.463478661	0.546965938	0.620361518	0.684825048	0.726186864	0.727779057	0.710648979	0.675184661	0.622019528	0.569231694	0.513743053	0.468523187	0.430747577	0.401209251	0.380103832	0.382216821	0.398263444	0.425131431	0.455972416	0.49341899	0.533307627	0.576041406	0.605371979	0.627411742	0.641381764	0.649926417	0.65186548	0.651362482	0.64801434	0.645320001	0.641648197	0.638509229	0.641536825	0.640931325	0.635803321	0.630675317	0.619004388	0.613592479	0.606093781	0.59424517	0.586029656
-0.122180451		0.182512207	0.186879997	0.197306734	0.216081869	0.24711859	0.309970935	0.383308266	0.463478661	0.546965938	0.620361518	0.684825048	0.726186864	0.727779057	0.710648979	0.675184661	0.622019528	0.569231694	0.513743053	0.468523187	0.430747577	0.401209251	0.380103832	0.382216821	0.398263444	0.425131431	0.455972416	0.49341899	0.533307627	0.576041406	0.605371979	0.627411742	0.641381764	0.649926417	0.65186548	0.651362482	0.64801434	0.645320001	0.641648197	0.638509229	0.641536825	0.640931325	0.635803321	0.630675317	0.619004388	0.613592479	0.606093781	0.59424517	0.586029656
-0.122932331		0.180385326	0.182225043	0.192840029	0.212212009	0.244246914	0.307628873	0.381785313	0.461560923	0.549526714	0.623842651	0.685068286	0.725347692	0.727563718	0.712916376	0.679027526	0.628331795	0.577421945	0.52532308	0.484042139	0.44912961	0.420305966	0.404302707	0.401819309	0.41616221	0.442447373	0.470403554	0.505442045	0.542061806	0.578076133	0.60764019	0.630540077	0.644304426	0.652064842	0.652742949	0.651839786	0.649355352	0.646698413	0.639701648	0.63542048	0.637468679	0.635333721	0.625760895	0.617776285	0.609671568	0.601820956	0.597559519	0.583833365	0.574290368
-0.123684211		0.180385326	0.182225043	0.192840029	0.212212009	0.244246914	0.307628873	0.381785313	0.461560923	0.549526714	0.623842651	0.685068286	0.725347692	0.727563718	0.712916376	0.679027526	0.628331795	0.577421945	0.52532308	0.484042139	0.44912961	0.420305966	0.404302707	0.401819309	0.41616221	0.442447373	0.470403554	0.505442045	0.542061806	0.578076133	0.60764019	0.630540077	0.644304426	0.652064842	0.652742949	0.651839786	0.649355352	0.646698413	0.639701648	0.63542048	0.637468679	0.635333721	0.625760895	0.617776285	0.609671568	0.601820956	0.597559519	0.583833365	0.574290368
-0.12443609		0.186513396	0.188065898	0.19829717	0.217078432	0.246816122	0.308284075	0.382359816	0.463949104	0.549639341	0.6260789	0.690988243	0.734986248	0.740812414	0.72716296	0.694236175	0.648020581	0.602778188	0.552654773	0.513435696	0.480651848	0.452264232	0.435469997	0.43499778	0.442363575	0.464388201	0.490207816	0.521491745	0.561421494	0.597367304	0.623670695	0.647204006	0.66205559	0.669735637	0.67195137	0.668005579	0.664616352	0.661313639	0.65254173	0.645641268	0.64538049	0.640913496	0.629831101	0.619552235	0.610142614	0.602785021	0.597776677	0.584410933	0.575251405
-0.12518797		0.186513396	0.188065898	0.19829717	0.217078432	0.246816122	0.308284075	0.382359816	0.463949104	0.549639341	0.6260789	0.690988243	0.734986248	0.740812414	0.72716296	0.694236175	0.648020581	0.602778188	0.552654773	0.513435696	0.480651848	0.452264232	0.435469997	0.43499778	0.442363575	0.464388201	0.490207816	0.521491745	0.561421494	0.597367304	0.623670695	0.647204006	0.66205559	0.669735637	0.67195137	0.668005579	0.664616352	0.661313639	0.65254173	0.645641268	0.64538049	0.640913496	0.629831101	0.619552235	0.610142614	0.602785021	0.597776677	0.584410933	0.575251405
-0.12593985		0.186513396	0.188065898	0.19829717	0.217078432	0.246816122	0.308284075	0.382359816	0.463949104	0.549639341	0.6260789	0.690988243	0.734986248	0.740812414	0.72716296	0.694236175	0.648020581	0.602778188	0.552654773	0.513435696	0.480651848	0.452264232	0.435469997	0.43499778	0.442363575	0.464388201	0.490207816	0.521491745	0.561421494	0.597367304	0.623670695	0.647204006	0.66205559	0.669735637	0.67195137	0.668005579	0.664616352	0.661313639	0.65254173	0.645641268	0.64538049	0.640913496	0.629831101	0.619552235	0.610142614	0.602785021	0.597776677	0.584410933	0.575251405
-0.126691729		0.188940502	0.195074107	0.20475281	0.223003491	0.25299106	0.316356675	0.389979413	0.471845464	0.552836013	0.628565574	0.692663524	0.736693889	0.741871077	0.729061488	0.698584288	0.659717517	0.614725548	0.572082328	0.536291937	0.501229485	0.476354052	0.461737985	0.46182731	0.472721051	0.489487655	0.515126092	0.54786434	0.578043999	0.607567576	0.629707582	0.648037277	0.662733398	0.667399711	0.672219018	0.675743703	0.677841206	0.672362249	0.664398844	0.656435439	0.654379145	0.64654597	0.630232846	0.614959966	0.599230608	0.589238418	0.582971514	0.568849075	0.558278113
-0.127443609		0.188940502	0.195074107	0.20475281	0.223003491	0.25299106	0.316356675	0.389979413	0.471845464	0.552836013	0.628565574	0.692663524	0.736693889	0.741871077	0.729061488	0.698584288	0.659717517	0.614725548	0.572082328	0.536291937	0.501229485	0.476354052	0.461737985	0.46182731	0.472721051	0.489487655	0.515126092	0.54786434	0.578043999	0.607567576	0.629707582	0.648037277	0.662733398	0.667399711	0.672219018	0.675743703	0.677841206	0.672362249	0.664398844	0.656435439	0.654379145	0.64654597	0.630232846	0.614959966	0.599230608	0.589238418	0.582971514	0.568849075	0.558278113
-0.128195489		0.189090818	0.189716134	0.198762849	0.216890022	0.247820769	0.31092175	0.38608478	0.46821137	0.558732393	0.636910759	0.70450122	0.751417013	0.760564214	0.750553313	0.72422673	0.682008802	0.64243169	0.600915421	0.567788204	0.539800549	0.518908946	0.503083859	0.503713767	0.511206196	0.528985689	0.551125478	0.576685247	0.608196458	0.637835342	0.660045434	0.67977019	0.692654486	0.700057085	0.705024605	0.704040685	0.70486993	0.699392098	0.688194116	0.676996134	0.670816658	0.659696014	0.640578568	0.621556263	0.606686427	0.59567758	0.58787106	0.571111868	0.558308942
-0.128947368		0.189090818	0.189716134	0.198762849	0.216890022	0.247820769	0.31092175	0.38608478	0.46821137	0.558732393	0.636910759	0.70450122	0.751417013	0.760564214	0.750553313	0.72422673	0.682008802	0.64243169	0.600915421	0.567788204	0.539800549	0.518908946	0.503083859	0.503713767	0.511206196	0.528985689	0.551125478	0.576685247	0.608196458	0.637835342	0.660045434	0.67977019	0.692654486	0.700057085	0.705024605	0.704040685	0.70486993	0.699392098	0.688194116	0.676996134	0.670816658	0.659696014	0.640578568	0.621556263	0.606686427	0.59567758	0.58787106	0.571111868	0.558308942
-0.129699248		0.19347259	0.197646261	0.207877463	0.224884027	0.254762394	0.316287708	0.392826465	0.478737666	0.566731842	0.647186616	0.716194648	0.764769924	0.776657972	0.767761583	0.742104994	0.704474894	0.666632743	0.627289407	0.593101462	0.563142893	0.543300874	0.528237279	0.527789497	0.535095411	0.550161048	0.572599896	0.599254891	0.625917782	0.655805034	0.679141624	0.697641697	0.713688389	0.721899013	0.728164706	0.730943173	0.730234414	0.721168469	0.706590492	0.692012514	0.683781565	0.670611693	0.64657621	0.622921245	0.605275178	0.592909632	0.582805054	0.566717837	0.552649159
-0.130451128		0.19347259	0.197646261	0.207877463	0.224884027	0.254762394	0.316287708	0.392826465	0.478737666	0.566731842	0.647186616	0.716194648	0.764769924	0.776657972	0.767761583	0.742104994	0.704474894	0.666632743	0.627289407	0.593101462	0.563142893	0.543300874	0.528237279	0.527789497	0.535095411	0.550161048	0.572599896	0.599254891	0.625917782	0.655805034	0.679141624	0.697641697	0.713688389	0.721899013	0.728164706	0.730943173	0.730234414	0.721168469	0.706590492	0.692012514	0.683781565	0.670611693	0.64657621	0.622921245	0.605275178	0.592909632	0.582805054	0.566717837	0.552649159
-0.131203008		0.19347259	0.197646261	0.207877463	0.224884027	0.254762394	0.316287708	0.392826465	0.478737666	0.566731842	0.647186616	0.716194648	0.764769924	0.776657972	0.767761583	0.742104994	0.704474894	0.666632743	0.627289407	0.593101462	0.563142893	0.543300874	0.528237279	0.527789497	0.535095411	0.550161048	0.572599896	0.599254891	0.625917782	0.655805034	0.679141624	0.697641697	0.713688389	0.721899013	0.728164706	0.730943173	0.730234414	0.721168469	0.706590492	0.692012514	0.683781565	0.670611693	0.64657621	0.622921245	0.605275178	0.592909632	0.582805054	0.566717837	0.552649159
-0.131954887		0.18102147	0.183172039	0.195028461	0.21842378	0.252231684	0.318749342	0.39812938	0.486542769	0.579589216	0.662072403	0.73153173	0.782509694	0.794745346	0.788554093	0.766721437	0.732166974	0.698172511	0.661711615	0.631029304	0.607085298	0.590447032	0.578535635	0.577985182	0.580426378	0.593731213	0.614863092	0.637248665	0.663669432	0.684743931	0.704883938	0.723769261	0.737839531	0.744447561	0.750549281	0.748777399	0.750097826	0.740433457	0.724629339	0.708825222	0.697733433	0.682117354	0.656741187	0.631770266	0.613295868	0.599342974	0.590109157	0.57249698	0.558335197
-0.132706767		0.18102147	0.183172039	0.195028461	0.21842378	0.252231684	0.318749342	0.39812938	0.486542769	0.579589216	0.662072403	0.73153173	0.782509694	0.794745346	0.788554093	0.766721437	0.732166974	0.698172511	0.661711615	0.631029304	0.607085298	0.590447032	0.578535635	0.577985182	0.580426378	0.593731213	0.614863092	0.637248665	0.663669432	0.684743931	0.704883938	0.723769261	0.737839531	0.744447561	0.750549281	0.748777399	0.750097826	0.740433457	0.724629339	0.708825222	0.697733433	0.682117354	0.656741187	0.631770266	0.613295868	0.599342974	0.590109157	0.57249698	0.558335197
-0.133458647		0.192022593	0.197217519	0.209020907	0.229033134	0.260970652	0.32631493	0.406085025	0.49495048	0.585551124	0.667631968	0.737274308	0.790928758	0.805876972	0.802484384	0.780446869	0.750804804	0.720024233	0.691000952	0.666795954	0.644362669	0.625497764	0.617752696	0.617386793	0.62254526	0.635962277	0.65076102	0.67340624	0.698915185	0.721999513	0.742516348	0.763235834	0.775286018	0.784074925	0.787843107	0.789405852	0.788763157	0.77526875	0.75310161	0.733505916	0.715980442	0.696211278	0.666256011	0.63602815	0.610104537	0.595650748	0.582920109	0.566468565	0.552806883
-0.134210526		0.192022593	0.197217519	0.209020907	0.229033134	0.260970652	0.32631493	0.406085025	0.49495048	0.585551124	0.667631968	0.737274308	0.790928758	0.805876972	0.802484384	0.780446869	0.750804804	0.720024233	0.691000952	0.666795954	0.644362669	0.625497764	0.617752696	0.617386793	0.62254526	0.635962277	0.65076102	0.67340624	0.698915185	0.721999513	0.742516348	0.763235834	0.775286018	0.784074925	0.787843107	0.789405852	0.788763157	0.77526875	0.75310161	0.733505916	0.715980442	0.696211278	0.666256011	0.63602815	0.610104537	0.595650748	0.582920109	0.566468565	0.552806883
-0.134962406		0.191830458	0.195981016	0.207496325	0.227221056	0.262621685	0.328920059	0.411200026	0.503350902	0.595920851	0.682170587	0.756825181	0.815538052	0.83415378	0.835177663	0.818565502	0.791771721	0.764811514	0.738092178	0.713362972	0.694107905	0.680284726	0.672635255	0.676128743	0.681062006	0.692586619	0.705902599	0.727167659	0.749323392	0.766597875	0.782860165	0.797606913	0.808410643	0.816094063	0.814298755	0.808287655	0.804579667	0.788685671	0.768968623	0.749051009	0.732845236	0.714971478	0.688648721	0.65977433	0.638567165	0.620242391	0.603575771	0.582372653	0.565824778
-0.135714286		0.191830458	0.195981016	0.207496325	0.227221056	0.262621685	0.328920059	0.411200026	0.503350902	0.595920851	0.682170587	0.756825181	0.815538052	0.83415378	0.835177663	0.818565502	0.791771721	0.764811514	0.738092178	0.713362972	0.694107905	0.680284726	0.672635255	0.676128743	0.681062006	0.692586619	0.705902599	0.727167659	0.749323392	0.766597875	0.782860165	0.797606913	0.808410643	0.816094063	0.814298755	0.808287655	0.804579667	0.788685671	0.768968623	0.749051009	0.732845236	0.714971478	0.688648721	0.65977433	0.638567165	0.620242391	0.603575771	0.582372653	0.565824778
-0.136466165		0.191830458	0.195981016	0.207496325	0.227221056	0.262621685	0.328920059	0.411200026	0.503350902	0.595920851	0.682170587	0.756825181	0.815538052	0.83415378	0.835177663	0.818565502	0.791771721	0.764811514	0.738092178	0.713362972	0.694107905	0.680284726	0.672635255	0.676128743	0.681062006	0.692586619	0.705902599	0.727167659	0.749323392	0.766597875	0.782860165	0.797606913	0.808410643	0.816094063	0.814298755	0.808287655	0.804579667	0.788685671	0.768968623	0.749051009	0.732845236	0.714971478	0.688648721	0.65977433	0.638567165	0.620242391	0.603575771	0.582372653	0.565824778
-0.137218045		0.191618558	0.194473756	0.204071383	0.226815618	0.262812443	0.331217808	0.412501497	0.509934483	0.609006874	0.697839749	0.776980747	0.837640323	0.862624485	0.866942831	0.851029045	0.829353917	0.807055029	0.783290179	0.765757042	0.751912537	0.742132046	0.735571246	0.73273137	0.735749776	0.742194702	0.750136799	0.760843173	0.776778541	0.792952257	0.811687786	0.824277599	0.835720612	0.844191189	0.846344559	0.842170982	0.837656981	0.819064288	0.797580427	0.776096567	0.755650504	0.734510794	0.702536159	0.672019543	0.650565626	0.637001791	0.624521397	0.605101713	0.590719649
-0.137969925		0.191618558	0.194473756	0.204071383	0.226815618	0.262812443	0.331217808	0.412501497	0.509934483	0.609006874	0.697839749	0.776980747	0.837640323	0.862624485	0.866942831	0.851029045	0.829353917	0.807055029	0.783290179	0.765757042	0.751912537	0.742132046	0.735571246	0.73273137	0.735749776	0.742194702	0.750136799	0.760843173	0.776778541	0.792952257	0.811687786	0.824277599	0.835720612	0.844191189	0.846344559	0.842170982	0.837656981	0.819064288	0.797580427	0.776096567	0.755650504	0.734510794	0.702536159	0.672019543	0.650565626	0.637001791	0.624521397	0.605101713	0.590719649
-0.138721805		0.189726324	0.192140453	0.202183254	0.225510647	0.258773238	0.330442876	0.416030354	0.518633752	0.619246478	0.712619839	0.797042907	0.865492753	0.89335953	0.898099927	0.885513887	0.869164027	0.854647488	0.837565494	0.823778664	0.814636738	0.809268679	0.801749689	0.801007598	0.801178138	0.800595455	0.806718368	0.81317875	0.828608201	0.842998777	0.856094739	0.866220703	0.879241888	0.883595633	0.885010222	0.878265399	0.873784677	0.857892721	0.833821548	0.807512613	0.786653677	0.76229319	0.730416944	0.698540698	0.675933763	0.660723208	0.647382031	0.628865854	0.617295512
-0.139473684		0.189726324	0.192140453	0.202183254	0.225510647	0.258773238	0.330442876	0.416030354	0.518633752	0.619246478	0.712619839	0.797042907	0.865492753	0.89335953	0.898099927	0.885513887	0.869164027	0.854647488	0.837565494	0.823778664	0.814636738	0.809268679	0.801749689	0.801007598	0.801178138	0.800595455	0.806718368	0.81317875	0.828608201	0.842998777	0.856094739	0.866220703	0.879241888	0.883595633	0.885010222	0.878265399	0.873784677	0.857892721	0.833821548	0.807512613	0.786653677	0.76229319	0.730416944	0.698540698	0.675933763	0.660723208	0.647382031	0.628865854	0.617295512
-0.140225564		0.194463822	0.200750249	0.211959262	0.234630811	0.267934756	0.337158276	0.42239292	0.52560081	0.625040827	0.719495935	0.808294121	0.881380891	0.916127039	0.92882376	0.919451054	0.911082885	0.902869874	0.891328606	0.878819282	0.875556417	0.874227378	0.872285498	0.868407715	0.86421635	0.861898344	0.866128598	0.869197716	0.878610514	0.885642928	0.898124257	0.907643489	0.915704025	0.918519303	0.915153517	0.90658076	0.90336647	0.884634579	0.86204017	0.839521509	0.8213531	0.798863644	0.767493605	0.736123566	0.713235026	0.699122785	0.688983449	0.669472455	0.660343135
-0.140977444		0.194463822	0.200750249	0.211959262	0.234630811	0.267934756	0.337158276	0.42239292	0.52560081	0.625040827	0.719495935	0.808294121	0.881380891	0.916127039	0.92882376	0.919451054	0.911082885	0.902869874	0.891328606	0.878819282	0.875556417	0.874227378	0.872285498	0.868407715	0.86421635	0.861898344	0.866128598	0.869197716	0.878610514	0.885642928	0.898124257	0.907643489	0.915704025	0.918519303	0.915153517	0.90658076	0.90336647	0.884634579	0.86204017	0.839521509	0.8213531	0.798863644	0.767493605	0.736123566	0.713235026	0.699122785	0.688983449	0.669472455	0.660343135
-0.141729323		0.194463822	0.200750249	0.211959262	0.234630811	0.267934756	0.337158276	0.42239292	0.52560081	0.625040827	0.719495935	0.808294121	0.881380891	0.916127039	0.92882376	0.919451054	0.911082885	0.902869874	0.891328606	0.878819282	0.875556417	0.874227378	0.872285498	0.868407715	0.86421635	0.861898344	0.866128598	0.869197716	0.878610514	0.885642928	0.898124257	0.907643489	0.915704025	0.918519303	0.915153517	0.90658076	0.90336647	0.884634579	0.86204017	0.839521509	0.8213531	0.798863644	0.767493605	0.736123566	0.713235026	0.699122785	0.688983449	0.669472455	0.660343135
-0.142481203		0.186850858	0.193595854	0.206007956	0.227424138	0.263946889	0.331524466	0.418758085	0.524224756	0.622814836	0.721945093	0.813163748	0.891529206	0.932290101	0.952607535	0.949722246	0.944092957	0.937950197	0.930891019	0.925916828	0.920396974	0.917368691	0.912633871	0.916441613	0.914847799	0.91600591	0.913221611	0.918892386	0.92616699	0.935526711	0.941785348	0.947798425	0.951981234	0.954180201	0.948015259	0.937444616	0.928812766	0.909902724	0.883823641	0.85754142	0.83886823	0.821178137	0.794628764	0.767924247	0.748932037	0.739714475	0.726655559	0.709275911	0.698846064
-0.143233083		0.186850858	0.193595854	0.206007956	0.227424138	0.263946889	0.331524466	0.418758085	0.524224756	0.622814836	0.721945093	0.813163748	0.891529206	0.932290101	0.952607535	0.949722246	0.944092957	0.937950197	0.930891019	0.925916828	0.920396974	0.917368691	0.912633871	0.916441613	0.914847799	0.91600591	0.913221611	0.918892386	0.92616699	0.935526711	0.941785348	0.947798425	0.951981234	0.954180201	0.948015259	0.937444616	0.928812766	0.909902724	0.883823641	0.85754142	0.83886823	0.821178137	0.794628764	0.767924247	0.748932037	0.739714475	0.726655559	0.709275911	0.698846064
-0.143984962		0.18584751	0.19221288	0.204540058	0.227312446	0.263236197	0.335524419	0.424994688	0.531907504	0.636307784	0.735951083	0.82904633	0.907891666	0.951342693	0.972862304	0.974865304	0.971757445	0.971843771	0.968573987	0.964523459	0.961068339	0.957933887	0.951874652	0.948326492	0.944840108	0.946253486	0.948950982	0.950201656	0.954028234	0.958452795	0.96435505	0.967885673	0.968974205	0.965466533	0.960247991	0.953883526	0.948410168	0.93082332	0.905090886	0.879358452	0.860551487	0.838910657	0.811985447	0.785060237	0.767517771	0.759541495	0.75138557	0.741249397	0.738853265
-0.144736842		0.18584751	0.19221288	0.204540058	0.227312446	0.263236197	0.335524419	0.424994688	0.531907504	0.636307784	0.735951083	0.82904633	0.907891666	0.951342693	0.972862304	0.974865304	0.971757445	0.971843771	0.968573987	0.964523459	0.961068339	0.957933887	0.951874652	0.948326492	0.944840108	0.946253486	0.948950982	0.950201656	0.954028234	0.958452795	0.96435505	0.967885673	0.968974205	0.965466533	0.960247991	0.953883526	0.948410168	0.93082332	0.905090886	0.879358452	0.860551487	0.838910657	0.811985447	0.785060237	0.767517771	0.759541495	0.75138557	0.741249397	0.738853265
-0.145488722		0.190759985	0.192881542	0.205445731	0.227605465	0.263650612	0.332954317	0.421554223	0.527590725	0.635839649	0.736323984	0.828289879	0.909401182	0.954385985	0.979879672	0.984575031	0.983682164	0.985851146	0.984751066	0.982846347	0.9830488	0.985698217	0.983338603	0.983496082	0.983928971	0.983875864	0.981985647	0.984237696	0.983225913	0.98219764	0.984869746	0.984993591	0.985776657	0.981883351	0.970459305	0.960047043	0.95358622	0.936992864	0.911669268	0.887978577	0.874417807	0.859163659	0.838414873	0.817666088	0.802086613	0.796206147	0.79127443	0.782391918	0.784069167
-0.146240602		0.190759985	0.192881542	0.205445731	0.227605465	0.263650612	0.332954317	0.421554223	0.527590725	0.635839649	0.736323984	0.828289879	0.909401182	0.954385985	0.979879672	0.984575031	0.983682164	0.985851146	0.984751066	0.982846347	0.9830488	0.985698217	0.983338603	0.983496082	0.983928971	0.983875864	0.981985647	0.984237696	0.983225913	0.98219764	0.984869746	0.984993591	0.985776657	0.981883351	0.970459305	0.960047043	0.95358622	0.936992864	0.911669268	0.887978577	0.874417807	0.859163659	0.838414873	0.817666088	0.802086613	0.796206147	0.79127443	0.782391918	0.784069167
-0.146992481		0.190759985	0.192881542	0.205445731	0.227605465	0.263650612	0.332954317	0.421554223	0.527590725	0.635839649	0.736323984	0.828289879	0.909401182	0.954385985	0.979879672	0.984575031	0.983682164	0.985851146	0.984751066	0.982846347	0.9830488	0.985698217	0.983338603	0.983496082	0.983928971	0.983875864	0.981985647	0.984237696	0.983225913	0.98219764	0.984869746	0.984993591	0.985776657	0.981883351	0.970459305	0.960047043	0.95358622	0.936992864	0.911669268	0.887978577	0.874417807	0.859163659	0.838414873	0.817666088	0.802086613	0.796206147	0.79127443	0.782391918	0.784069167
-0.147744361		0.192485617	0.197902586	0.210582871	0.232363397	0.266440048	0.336625505	0.426554253	0.534167009	0.641520109	0.741587649	0.836174368	0.917160232	0.962092294	0.988209237	0.993366551	0.993366551	0.996450404	0.996450404	0.99789315	0.997500178	0.997695042	0.995362548	0.995362548	0.995898116	0.995898116	0.992106211	0.992154688	0.989187619	0.991520113	0.988919646	0.986822302	0.983975188	0.979492221	0.969162652	0.960332623	0.948408833	0.933519565	0.910068812	0.887367829	0.874612508	0.860988201	0.837820964	0.819610508	0.806965997	0.802379847	0.799730961	0.795281204	0.801640242
-0.148496241		0.192485617	0.197902586	0.210582871	0.232363397	0.266440048	0.336625505	0.426554253	0.534167009	0.641520109	0.741587649	0.836174368	0.917160232	0.962092294	0.988209237	0.993366551	0.993366551	0.996450404	0.996450404	0.99789315	0.997500178	0.997695042	0.995362548	0.995362548	0.995898116	0.995898116	0.992106211	0.992154688	0.989187619	0.991520113	0.988919646	0.986822302	0.983975188	0.979492221	0.969162652	0.960332623	0.948408833	0.933519565	0.910068812	0.887367829	0.874612508	0.860988201	0.837820964	0.819610508	0.806965997	0.802379847	0.799730961	0.795281204	0.801640242
-0.14924812		0.185322402	0.186548363	0.197352788	0.217635173	0.2528104	0.320520487	0.408932935	0.516553369	0.626490992	0.733077154	0.829201241	0.912952952	0.962633452	0.991611593	0.996767263	0.9983114	0.9983114	0.996532729	0.995869318	0.995869318	0.994568767	0.994886817	0.992686235	0.988816383	0.989515617	0.990179028	0.988610577	0.987669065	0.982992858	0.982154265	0.981448616	0.978246889	0.965536022	0.949755935	0.934649459	0.921977128	0.904274175	0.880607492	0.857630586	0.84765171	0.836758063	0.82012497	0.806325735	0.796306524	0.793400936	0.79750804	0.80004483	0.81222801
-0.15		0.185322402	0.186548363	0.197352788	0.217635173	0.2528104	0.320520487	0.408932935	0.516553369	0.626490992	0.733077154	0.829201241	0.912952952	0.962633452	0.991611593	0.996767263	0.9983114	0.9983114	0.996532729	0.995869318	0.995869318	0.994568767	0.994886817	0.992686235	0.988816383	0.989515617	0.990179028	0.988610577	0.987669065	0.982992858	0.982154265	0.981448616	0.978246889	0.965536022	0.949755935	0.934649459	0.921977128	0.904274175	0.880607492	0.857630586	0.84765171	0.836758063	0.82012497	0.806325735	0.796306524	0.793400936	0.79750804	0.80004483	0.81222801
[truncated: 81 more columns]
